# Supplementary material for: Codon Deviation Coefficient: a novel measure for estimating codon usage bias and its statistical significance
Source: BMC Bioinformatics. 2012 Mar 22;13:43. doi: 10.1186/1471-2105-13-43 (PMC3368730; doi:10.1186/1471-2105-13-43)
Supplement: Additional file 2 — Estimates of codon usage bias for all E. coli genes. Codon usage biases of all E. coli genes estimated by CDC, Nc' and Nc. [file 1471-2105-13-43-S2.XLS]

## Sheet: Additional file 2
Additional file 2 Estimates of codon usage bias for 4144 E. coli genes
ID	Locus	Product Name	Length (bp)	CDC	P-value*	Scaled Nc	Scaled Nc'	GC	AG	GC1	AG1	GC2	AG2	GC3	AG3
b1265	trpL	trp operon leader peptide	42	0.55008	0.7694	0	0	0.452381	0.52381	0.357143	0.571429	0.5	0.428571	0.5	0.571429
b4670	yjeV	expressed protein	51	0.513537	0.7926	0	0	0.431373	0.470588	0.529412	0.470588	0.411765	0.470588	0.352941	0.470588
b0075	leuL	leu operon leader peptide	84	0.493847	0.0656	0	0	0.488095	0.440476	0.571429	0.5	0.428571	0.428571	0.464286	0.392857
b1717	rpmI	50S ribosomal subunit protein L35	195	0.481457	0	0.521541	0.589044	0.507692	0.538462	0.553846	0.630769	0.430769	0.523077	0.538462	0.461538
b1572	ydfB	Qin prophage; predicted protein	126	0.439457	0.0052	0.146341	0.108798	0.468254	0.555556	0.52381	0.690476	0.357143	0.547619	0.52381	0.428571
b0023	rpsT	30S ribosomal subunit protein S20	261	0.437266	0	0.622354	0.683205	0.471264	0.551724	0.54023	0.701149	0.402299	0.505747	0.471264	0.448276
b1677	lpp	murein lipoprotein	234	0.435367	0	0.658324	0.668785	0.512821	0.517094	0.602564	0.679487	0.397436	0.474359	0.538462	0.397436
b3065	rpsU	30S ribosomal subunit protein S21	213	0.434428	0	0.376156	0.418595	0.525822	0.535211	0.661972	0.577465	0.464789	0.549296	0.450704	0.478873
b3703	rpmH	50S ribosomal subunit protein L34	138	0.425221	0.004	0.309205	0.277124	0.528986	0.449275	0.630435	0.5	0.565217	0.521739	0.391304	0.326087
b3737	atpE	F0 sector of membrane-bound ATP synthase, subunit c	237	0.423905	0	0.502871	0.410439	0.544304	0.481013	0.670886	0.683544	0.367089	0.303797	0.594937	0.455696
b1597	asr	acid shock-inducible periplasmic protein	306	0.423476	0	0.0864098	0.313761	0.51634	0.568627	0.627451	0.696078	0.519608	0.411765	0.401961	0.598039
b3299	rpmJ	50S ribosomal subunit protein L36	114	0.422495	0.0564	0	0	0.482456	0.54386	0.526316	0.631579	0.394737	0.631579	0.526316	0.368421
b4606	ypfM	hypothetical protein b4606	57	0.416314	0.9794	0	0	0.403509	0.596491	0.526316	0.684211	0.210526	0.578947	0.473684	0.526316
b3766	ilvL	ilvG operon leader peptide	96	0.413743	0.1286	0.304878	0.235744	0.541667	0.520833	0.65625	0.71875	0.46875	0.28125	0.5	0.5625
b4618	tisB	lexA-regulated toxic peptide involved in persister formation; membrane peptide that decreases proton motive force and ATP levels	87	0.40006	0.0846	0.219512	0.286295	0.436782	0.448276	0.655172	0.62069	0.137931	0.275862	0.517241	0.448276
b1716	rplT	50S ribosomal subunit protein L20	354	0.39972	0	0.588559	0.59369	0.485876	0.511299	0.610169	0.618644	0.423729	0.516949	0.423729	0.398305
b4669	ilvX	expressed protein	48	0.397789	0.7498	0	0	0.395833	0.583333	0.0625	0.6875	0.5	0.5625	0.625	0.5
b4535	yniD	predicted protein	105	0.394994	0.297	0	0	0.485714	0.552381	0.485714	0.6	0.4	0.4	0.571429	0.657143
b4599	yneM	expressed protein, membrane-associated	93	0.393451	0.4418	0	0	0.397849	0.473118	0.451613	0.612903	0.290323	0.387097	0.451613	0.419355
b3636	rpmG	50S ribosomal subunit protein L33	165	0.392579	0.0034	0.0675415	0	0.412121	0.563636	0.472727	0.690909	0.327273	0.527273	0.436364	0.472727
b4588	ylcH	hypothetical protein, DLP12 prophage	99	0.391018	0.997	0	0	0.494949	0.454545	0.484848	0.424242	0.454545	0.484848	0.545455	0.454545
b3165	rpsO	30S ribosomal subunit protein S15	267	0.390494	0	0.794132	0.773905	0.524345	0.498127	0.674157	0.539326	0.393258	0.539326	0.505618	0.41573
b4558	yifL	predicted lipoprotein	201	0.384178	0.001	0.412441	0.354383	0.532338	0.502488	0.567164	0.58209	0.462687	0.41791	0.567164	0.507463
b4522	ymiA	hypothetical protein b4522	126	0.383687	0.204	0.164634	0.152302	0.507937	0.484127	0.642857	0.5	0.452381	0.428571	0.428571	0.52381
b3230	rpsI	30S ribosomal subunit protein S9	390	0.382934	0	0.686041	0.702498	0.528205	0.5	0.653846	0.584615	0.438462	0.553846	0.492308	0.361538
b4419	ldrA	toxic polypeptide, small	105	0.382616	0.2768	0.0609756	0.0653146	0.571429	0.504762	0.514286	0.628571	0.485714	0.342857	0.714286	0.542857
b4423	ldrC	toxic polypeptide, small	105	0.382616	0.304	0.0609756	0.0653146	0.571429	0.504762	0.514286	0.628571	0.485714	0.342857	0.714286	0.542857
b3101	yqjF	predicted quinol oxidase subunit	390	0.381975	0	0.431478	0.438902	0.492308	0.484615	0.530769	0.607692	0.4	0.353846	0.546154	0.492308
b0010	yaaH	inner membrane protein, Grp1_Fun34_YaaH family	564	0.379103	0	0.484122	0.466768	0.533688	0.452128	0.558511	0.595745	0.398936	0.361702	0.643617	0.398936
b4663	azuC	expressed protein	84	0.378314	0.67	0	0	0.404762	0.559524	0.321429	0.607143	0.285714	0.535714	0.607143	0.535714
b4506	ykgO	rpmJ (L36) paralog	138	0.375452	0.0844	0.182927	0.26238	0.42029	0.550725	0.543478	0.543478	0.391304	0.608696	0.326087	0.5
b4675	yoaJ	expressed protein, membrane-associated	72	0.373531	0.6172	0	0	0.444444	0.597222	0.416667	0.833333	0.375	0.333333	0.541667	0.625
b1229	tpr	protamine-like protein	87	0.37309	0.4732	0	0	0.655172	0.609195	0.655172	0.517241	0.724138	0.689655	0.586207	0.62069
b3556	cspA	RNA chaperone and anti-terminator, cold-inducible	210	0.370252	0.0006	0.543729	0.5628	0.490476	0.514286	0.5	0.714286	0.414286	0.5	0.557143	0.328571
b4202	rpsR	30S ribosomal subunit protein S18	225	0.366205	0	0.475037	0.446876	0.533333	0.475556	0.56	0.533333	0.453333	0.56	0.586667	0.333333
b4513	kdpF	potassium ion accessory transporter subunit	87	0.365961	0.6612	0.219512	0.220007	0.494253	0.482759	0.586207	0.62069	0.310345	0.275862	0.586207	0.551724
b4685	yrbN	expressed protein	78	0.363677	0.888	0	0	0.397436	0.512821	0.615385	0.615385	0.269231	0.5	0.307692	0.423077
b3301	rplO	50S ribosomal subunit protein L15	432	0.362399	0	0.62329	0.69028	0.539352	0.523148	0.652778	0.680556	0.520833	0.5	0.444444	0.388889
b0101	yacG	DNA gyrase inhibitor	195	0.361603	0.0062	0.365854	0.27699	0.517949	0.569231	0.523077	0.615385	0.507692	0.584615	0.523077	0.507692
b1715	pheM	phenylalanyl-tRNA synthetase operon leader peptide	42	0.36097	0.9364	0	0	0.357143	0.285714	0.214286	0.5	0.357143	0.285714	0.5	0.0714286
b4678	yoeI	expressed protein	60	0.360461	0.395	0	0	0.466667	0.533333	0.55	0.75	0.3	0.4	0.55	0.45
b3302	rpmD	50S ribosomal subunit protein L30	177	0.358458	0.0116	0.30749	0.345061	0.508475	0.514124	0.59322	0.694915	0.440678	0.440678	0.491525	0.40678
b1419	ydcA	predicted protein	171	0.357731	0.0302	0.251293	0.241617	0.444444	0.508772	0.403509	0.631579	0.526316	0.473684	0.403509	0.421053
b3369	yhfL	small lipoprotein	165	0.356763	0.0414	0.341463	0.30222	0.430303	0.484848	0.490909	0.636364	0.436364	0.436364	0.363636	0.381818
b3313	rplP	50S ribosomal subunit protein L16	408	0.356737	0	0.608022	0.628334	0.522059	0.553922	0.610294	0.654412	0.448529	0.492647	0.507353	0.514706
b3318	rplW	50S ribosomal subunit protein L23	300	0.356382	0	0.566483	0.632002	0.486667	0.573333	0.64	0.72	0.34	0.51	0.48	0.49
b4613	dinQ	Damage inducible, function unknown	126	0.355248	0.3042	0.220463	0.244132	0.47619	0.5	0.547619	0.547619	0.309524	0.380952	0.571429	0.571429
b4515	ybgT	conserved protein	111	0.354501	0.9878	0	0	0.522523	0.504505	0.594595	0.594595	0.432432	0.405405	0.540541	0.513514
b2415	ptsH	phosphohistidinoprotein-hexose phosphotransferase component of PTS system (Hpr)	255	0.354245	0	0.543076	0.553468	0.513725	0.529412	0.6	0.694118	0.4	0.435294	0.541176	0.458824
b4687	shoB	toxic membrane protein	78	0.352886	0.89	0.185539	0.310476	0.384615	0.423077	0.423077	0.538462	0.192308	0.307692	0.538462	0.423077
b4542	yohO	predicted protein	105	0.352445	0.5894	0	0	0.504762	0.457143	0.542857	0.685714	0.428571	0.314286	0.542857	0.371429
b4637	uof	ryhB-regulated fur leader peptide	84	0.348354	0.5264	0	0	0.404762	0.5	0.428571	0.642857	0.428571	0.392857	0.357143	0.464286
b3342	rpsL	30S ribosomal subunit protein S12	372	0.346848	0	0.514132	0.550976	0.537634	0.505376	0.637097	0.58871	0.483871	0.540323	0.491935	0.387097
b4676	yoaK	expressed protein, membrane-associated	96	0.346389	0.6164	0.0209049	0.000595122	0.4375	0.427083	0.5	0.65625	0.4375	0.21875	0.375	0.40625
b4601	ydgU	hypothetical protein b4601	81	0.345879	0.9588	0	0	0.432099	0.333333	0.444444	0.444444	0.333333	0.296296	0.518519	0.259259
b4526	ydaE	Rac prophage; conserved protein	168	0.345687	0.021	0.192073	0.089639	0.375	0.607143	0.464286	0.678571	0.303571	0.625	0.357143	0.517857
b0762	ybhT	predicted protein	147	0.345505	0.062	0.414634	0.34769	0.414966	0.496599	0.55102	0.653061	0.244898	0.387755	0.44898	0.44898
b4686	yshB	expressed protein	108	0.345221	0.706	0.0304878	0.081422	0.518519	0.5	0.583333	0.694444	0.472222	0.305556	0.5	0.5
b4672	ymiB	expressed protein	102	0.343398	0.386	0	0	0.313725	0.490196	0.264706	0.617647	0.294118	0.382353	0.382353	0.470588
b3307	rpsN	30S ribosomal subunit protein S14	303	0.342538	0	0.437622	0.472937	0.531353	0.524752	0.60396	0.574257	0.475248	0.544554	0.514851	0.455446
b1823	cspC	stress protein, member of the CspA-family	207	0.342352	0.003	0.30182	0.332785	0.468599	0.541063	0.550725	0.724638	0.362319	0.507246	0.492754	0.391304
b3535	yhjR	putative protein	186	0.341849	0.0326	0.329205	0.339232	0.462366	0.510753	0.580645	0.548387	0.33871	0.451613	0.467742	0.532258
b1743	spy	envelope stress induced periplasmic protein	483	0.340712	0	0.560195	0.587732	0.511387	0.563147	0.596273	0.670807	0.372671	0.484472	0.565217	0.534161
b2666	yqaE	regulated by cyaR sRNA, UPF0057 family; predicted membrane protein	156	0.340344	0.093	0.25	0.0925902	0.519231	0.442308	0.5	0.557692	0.384615	0.346154	0.673077	0.423077
b3185	rpmA	50S ribosomal subunit protein L27	255	0.339181	0.0008	0.660515	0.719193	0.505882	0.545098	0.611765	0.705882	0.470588	0.588235	0.435294	0.341176
b4421	ldrB	toxic polypeptide, small	105	0.339103	0.6828	0.121951	0.0529951	0.6	0.504762	0.542857	0.628571	0.514286	0.342857	0.742857	0.542857
b4246	pyrL	pyrBI operon leader peptide	132	0.339005	0.6204	0	0	0.515152	0.409091	0.568182	0.409091	0.431818	0.409091	0.545455	0.409091
b3637	rpmB	50S ribosomal subunit protein L28	234	0.337846	0.001	0.343205	0.338146	0.538462	0.495726	0.602564	0.576923	0.448718	0.525641	0.564103	0.384615
b2779	eno	enolase	1296	0.337668	0	0.818693	0.829139	0.50463	0.529321	0.599537	0.731481	0.400463	0.474537	0.513889	0.381944
b3311	rpsQ	30S ribosomal subunit protein S17	252	0.335158	0	0.452368	0.495978	0.480159	0.535714	0.559524	0.678571	0.333333	0.511905	0.547619	0.416667
b4000	hupA	HU, DNA-binding transcriptional regulator, alpha subunit	270	0.334712	0	0.548924	0.57992	0.488889	0.548148	0.611111	0.733333	0.411111	0.433333	0.444444	0.477778
b3362	yhfG	predicted protein	165	0.33457	0.136	0.14908	0.166663	0.521212	0.515152	0.654545	0.545455	0.4	0.563636	0.509091	0.436364
b4509	ylcG	expressed protein, DLP12 prophage	138	0.333892	0.9074	0.118902	0.13802	0.478261	0.485507	0.543478	0.5	0.413043	0.478261	0.478261	0.478261
b2387	fryB	predicted enzyme IIB component of PTS	324	0.333573	0	0.562676	0.5458	0.518519	0.555556	0.601852	0.731481	0.37037	0.453704	0.583333	0.481481
b3294	rplQ	50S ribosomal subunit protein L17	381	0.33246	0	0.534061	0.544576	0.540682	0.511811	0.637795	0.622047	0.472441	0.519685	0.511811	0.393701
b3448	yhhA	conserved protein, DUF2756 family	438	0.329799	0	0.238573	0.306771	0.518265	0.545662	0.561644	0.486301	0.342466	0.547945	0.650685	0.60274
b3986	rplL	50S ribosomal subunit protein L7/L12	363	0.328777	0	0.800227	0.851544	0.465565	0.575758	0.710744	0.842975	0.396694	0.38843	0.289256	0.495868
b1089	rpmF	50S ribosomal subunit protein L32	171	0.32865	0.1096	0.299334	0.330061	0.549708	0.491228	0.596491	0.596491	0.473684	0.54386	0.578947	0.333333
b1446	ydcY	predicted protein	231	0.3286	0.0018	0.55139	0.587363	0.545455	0.554113	0.662338	0.649351	0.350649	0.558442	0.623377	0.454545
b4151	frdD	fumarate reductase (anaerobic), membrane anchor subunit	357	0.328584	0	0.632844	0.6048	0.54902	0.462185	0.613445	0.563025	0.386555	0.352941	0.647059	0.470588
b0178	skp	periplasmic chaperone	483	0.328217	0	0.565527	0.627317	0.505176	0.559006	0.608696	0.695652	0.372671	0.509317	0.534161	0.47205
b1146	croE	e14 prophage; predicted DNA-binding transcriptional regulator	198	0.328185	0.0416	0.495644	0.479798	0.429293	0.560606	0.469697	0.606061	0.393939	0.530303	0.424242	0.545455
b3908	sodA	superoxide dismutase, Mn	618	0.326922	0	0.669254	0.644141	0.535599	0.524272	0.597087	0.606796	0.38835	0.5	0.621359	0.466019
b3312	rpmC	50S ribosomal subunit protein L29	189	0.326614	0.0094	0.394807	0.344563	0.550265	0.582011	0.68254	0.571429	0.301587	0.555556	0.666667	0.619048
b1705	ydiE	conserved protein, hemin uptake protein HemP homolog	189	0.326422	0.1072	0.199556	0.192988	0.507937	0.52381	0.555556	0.571429	0.428571	0.52381	0.539683	0.47619
b0627	tatE	TatABCE protein translocation system subunit	201	0.325533	0.0058	0.233751	0.224337	0.502488	0.587065	0.641791	0.761194	0.343284	0.462687	0.522388	0.537313
b3339	tufA	protein chain elongation factor EF-Tu (duplicate of tufB)	1182	0.325165	0	0.803922	0.792607	0.533841	0.515228	0.652284	0.675127	0.393401	0.477157	0.555838	0.393401
b1195	ymgE	predicted inner membrane protein	252	0.324711	0.0006	0.350054	0.308051	0.539683	0.480159	0.583333	0.678571	0.428571	0.369048	0.607143	0.392857
b2185	rplY	50S ribosomal subunit protein L25	282	0.324356	0	0.480522	0.574498	0.510638	0.549645	0.62766	0.680851	0.319149	0.531915	0.585106	0.43617
b1582	ynfA	inner membrane protein, UPF0060 family	324	0.323828	0	0.309927	0.0992366	0.518519	0.481481	0.490741	0.546296	0.481481	0.361111	0.583333	0.537037
b4415	hokE	toxic polypeptide, small	150	0.323743	0.2044	0.230044	0.2496	0.48	0.526667	0.56	0.62	0.32	0.36	0.56	0.6
b1217	chaB	cation transport regulator	228	0.323716	0.0032	0.275373	0.251768	0.460526	0.618421	0.592105	0.671053	0.355263	0.671053	0.434211	0.513158
b1355	ydaG	Rac prophage; predicted protein	132	0.323616	0.5566	0	0	0.477273	0.545455	0.522727	0.613636	0.318182	0.590909	0.590909	0.431818
b0466	ybaM	predicted protein	159	0.322987	0.0624	0.36971	0.340161	0.484277	0.572327	0.660377	0.698113	0.264151	0.490566	0.528302	0.528302
b3602	yibL	conserved protein, ribosome-associated	360	0.322972	0	0.47971	0.584861	0.513889	0.594444	0.641667	0.675	0.325	0.533333	0.575	0.575
b2606	rplS	50S ribosomal subunit protein L19	345	0.322341	0	0.521405	0.509346	0.486957	0.510145	0.626087	0.626087	0.382609	0.530435	0.452174	0.373913
b0605	ahpC	alkyl hydroperoxide reductase, C22 subunit	561	0.32181	0	0.743068	0.734915	0.502674	0.513369	0.572193	0.668449	0.395722	0.481283	0.540107	0.390374
b3257	yhdT	conserved inner membrane protein	240	0.321806	0.0042	0.524529	0.467344	0.545833	0.454167	0.6	0.525	0.4375	0.375	0.6	0.4625
b4680	ypdK	expressed protein, membrane-associated	69	0.3217	0.998	0	0	0.405797	0.391304	0.347826	0.652174	0.304348	0.217391	0.565217	0.304348
b4662	sgrT	Inhibitor of glucose uptake	129	0.321389	0.6934	0	0	0.472868	0.511628	0.465116	0.418605	0.418605	0.55814	0.534884	0.55814
b3263	yhdU	predicted membrane protein	177	0.320969	0.0746	0.489895	0.506471	0.40678	0.497175	0.474576	0.559322	0.254237	0.440678	0.491525	0.491525
b1480	sra	Stationary-phase-induced ribosome-associated protein	135	0.320802	0.6222	0.109756	0	0.451852	0.57037	0.533333	0.666667	0.4	0.6	0.422222	0.444444
b4547	ypfN	predicted membrane protein, UPF0370 family	198	0.320123	0.0064	0.184027	0.26471	0.489899	0.545455	0.575758	0.590909	0.227273	0.575758	0.666667	0.469697
b2504	yfgG	predicted protein	189	0.319771	0.1496	0.107388	0.105537	0.497354	0.460317	0.507937	0.47619	0.428571	0.492063	0.555556	0.412698
b1654	grxD	glutaredoxin-4	345	0.319649	0	0.744137	0.726046	0.530435	0.527536	0.617391	0.591304	0.391304	0.504348	0.582609	0.486957
b4059	ssb	single-stranded DNA-binding protein	534	0.319356	0	0.566839	0.569744	0.582397	0.544944	0.679775	0.623596	0.488764	0.567416	0.578652	0.44382
b2215	ompC	outer membrane porin protein C	1101	0.319278	0	0.773444	0.775349	0.50772	0.503179	0.572207	0.640327	0.378747	0.574932	0.572207	0.294278
b3107	yhaL	predicted protein	162	0.319219	0.1068	0.0395341	0.133015	0.530864	0.598765	0.611111	0.759259	0.407407	0.481481	0.574074	0.555556
b3261	fis	global DNA-binding transcriptional dual regulator	294	0.317474	0	0.606605	0.623066	0.47619	0.534014	0.591837	0.591837	0.285714	0.510204	0.55102	0.5
b2088	insE	IS3 transposase A	297	0.317467	0	0.223522	0.22802	0.501684	0.542088	0.59596	0.555556	0.424242	0.535354	0.484848	0.535354
b0373	insE	IS3 transposase A	297	0.317467	0.0002	0.223522	0.22802	0.501684	0.542088	0.59596	0.555556	0.424242	0.535354	0.484848	0.535354
b0540	insE	IS3 transposase A	297	0.317467	0.0002	0.223522	0.22802	0.501684	0.542088	0.59596	0.555556	0.424242	0.535354	0.484848	0.535354
b1027	insE	IS3 transposase A	297	0.317467	0.0002	0.223522	0.22802	0.501684	0.542088	0.59596	0.555556	0.424242	0.535354	0.484848	0.535354
b0298	insE	IS3 transposase A	297	0.317467	0.0004	0.223522	0.22802	0.501684	0.542088	0.59596	0.555556	0.424242	0.535354	0.484848	0.535354
b3980	tufB	protein chain elongation factor EF-Tu (duplicate of tufA)	1182	0.316802	0	0.7834	0.770312	0.535533	0.519459	0.647208	0.675127	0.393401	0.477157	0.56599	0.406091
b3348	slyX	protein required for phi X174 lysis	216	0.316753	0.0098	0.300561	0.2803	0.532407	0.555556	0.638889	0.569444	0.361111	0.444444	0.597222	0.652778
b3321	rpsJ	30S ribosomal subunit protein S10	309	0.316332	0	0.390488	0.403349	0.559871	0.501618	0.679612	0.621359	0.38835	0.466019	0.61165	0.417476
b1942	fliJ	flagellar protein	441	0.315688	0	0.368432	0.386915	0.517007	0.589569	0.62585	0.591837	0.346939	0.605442	0.578231	0.571429
b0699	ybfA	predicted protein	204	0.315337	0.0964	0.191188	0.223259	0.504902	0.47549	0.544118	0.514706	0.426471	0.485294	0.544118	0.426471
b1837	yebW	predicted protein	189	0.315149	0.0656	0.39869	0.239351	0.465608	0.486772	0.603175	0.52381	0.333333	0.571429	0.460317	0.365079
b1150	ymfR	e14 prophage; predicted protein	180	0.315097	0.0726	0.424071	0.204498	0.605556	0.455556	0.666667	0.5	0.483333	0.333333	0.666667	0.533333
b1573	ydfC	conserved protein, Qin prophage	216	0.314775	0.018	0.288249	0.280076	0.481481	0.578704	0.569444	0.680556	0.375	0.513889	0.5	0.541667
b0528	ybcJ	Ribosome-associated protein; predicted RNA-binding protein	210	0.314689	0.0184	0.382461	0.45221	0.552381	0.571429	0.642857	0.7	0.428571	0.514286	0.585714	0.5
b3100	yqjK	conserved protein	297	0.314608	0	0.213198	0.186739	0.572391	0.525253	0.626263	0.515152	0.505051	0.575758	0.585859	0.484848
b3919	tpiA	triosephosphate isomerase	765	0.314402	0	0.68849	0.708015	0.528105	0.534641	0.654902	0.701961	0.419608	0.458824	0.509804	0.443137
b1237	hns	global DNA-binding transcriptional dual regulator H-NS	411	0.314348	0	0.593922	0.642941	0.469586	0.574209	0.627737	0.693431	0.379562	0.554745	0.40146	0.474453
b0917	ycaR	conserved protein, UPF0434 family	180	0.314008	0.148	0.185741	0.199117	0.483333	0.516667	0.616667	0.566667	0.333333	0.516667	0.5	0.466667
b4543	ypaA	predicted protein	183	0.313209	0.0638	0.172217	0.172317	0.513661	0.57377	0.704918	0.606557	0.344262	0.57377	0.491803	0.540984
b1824	yobF	predicted protein	141	0.31316	0.8794	0.131707	0.016122	0.432624	0.489362	0.425532	0.595745	0.404255	0.468085	0.468085	0.404255
b0814	ompX	outer membrane protein X	513	0.313112	0	0.675354	0.673583	0.516569	0.502924	0.51462	0.654971	0.467836	0.538012	0.567251	0.315789
b1953	yodD	predicted protein	225	0.312463	0.0046	0.569722	0.569151	0.488889	0.564444	0.626667	0.72	0.346667	0.6	0.493333	0.373333
b0741	pal	peptidoglycan-associated outer membrane lipoprotein	519	0.311857	0	0.603371	0.621549	0.516378	0.529865	0.601156	0.641618	0.375723	0.531792	0.572254	0.416185
b3314	rpsC	30S ribosomal subunit protein S3	699	0.311636	0	0.691866	0.70902	0.51216	0.53505	0.630901	0.678112	0.420601	0.515021	0.484979	0.412017
b2579	yfiD	autonomous glycyl radical cofactor	381	0.311165	0	0.685629	0.69539	0.48294	0.538058	0.669291	0.653543	0.362205	0.511811	0.417323	0.448819
b0471	ybaB	conserved protein	327	0.31088	0	0.576046	0.558756	0.529052	0.593272	0.642202	0.669725	0.33945	0.513761	0.605505	0.59633
b1541	ydfZ	selenoprotein, function unknown	201	0.310155	0.0272	0.440359	0.465202	0.527363	0.532338	0.58209	0.731343	0.462687	0.507463	0.537313	0.358209
b3836	tatA	TatABCE protein translocation system subunit	267	0.309703	0.0002	0.196446	0.283022	0.460674	0.573034	0.539326	0.741573	0.348315	0.52809	0.494382	0.449438
b4453	ldrD	toxic polypeptide, small	105	0.309636	0.9504	0	0	0.542857	0.514286	0.514286	0.685714	0.4	0.371429	0.714286	0.485714
b1685	ydiH	predicted protein	186	0.309629	0.0848	0.250871	0.235532	0.446237	0.430108	0.629032	0.435484	0.33871	0.451613	0.370968	0.403226
b3649	rpoZ	RNA polymerase, omega subunit	273	0.308545	0.0002	0.519549	0.5632	0.538462	0.564103	0.769231	0.681319	0.351648	0.527473	0.494505	0.483516
b3537	bcsF	predicted protein	189	0.308488	0.2364	0.100693	0.104217	0.486772	0.470899	0.47619	0.571429	0.444444	0.396825	0.539683	0.444444
b1795	yeaQ	conserved protein, UPF0410 family	246	0.308356	0.0008	0.302583	0.401963	0.46748	0.504065	0.487805	0.731707	0.390244	0.390244	0.52439	0.390244
b4528	rzoR	Rac prophage; predicted lipoprotein	183	0.30826	0.0744	0.121951	0.0550561	0.579235	0.497268	0.52459	0.491803	0.47541	0.377049	0.737705	0.622951
b1599	mdtI	multidrug efflux system transporter	327	0.308083	0	0.391573	0.24608	0.51682	0.464832	0.559633	0.587156	0.422018	0.33945	0.568807	0.46789
b2926	pgk	phosphoglycerate kinase	1161	0.307952	0	0.68751	0.678329	0.524548	0.510767	0.643411	0.687339	0.392765	0.428941	0.537468	0.416021
b4568	ytjA	predicted protein	159	0.307245	0.233	0.182927	0.15111	0.522013	0.446541	0.584906	0.660377	0.45283	0.283019	0.528302	0.396226
b3180	yhbY	RNA binding protein associated with pre-50S ribosomal subunits	291	0.307231	0	0.340783	0.362912	0.491409	0.549828	0.618557	0.649485	0.340206	0.484536	0.515464	0.515464
b2343	yfcZ	conserved protein, UPF0381 family	282	0.30702	0.0012	0.363334	0.368563	0.521277	0.503546	0.542553	0.648936	0.478723	0.468085	0.542553	0.393617
b3858	yihD	conserved protein	267	0.306942	0.0002	0.553973	0.538995	0.468165	0.561798	0.617978	0.58427	0.269663	0.52809	0.516854	0.573034
b4203	rplI	50S ribosomal subunit protein L9	447	0.306907	0	0.700266	0.727454	0.501119	0.53915	0.684564	0.751678	0.389262	0.449664	0.42953	0.416107
b2939	yqgB	predicted protein	129	0.306892	0.9726	0	0	0.410853	0.51938	0.488372	0.511628	0.302326	0.44186	0.44186	0.604651
b0970	yccA	HflBKC-binding inner membrane protein, UPF0005 family	657	0.306851	0	0.460263	0.407095	0.51446	0.439878	0.497717	0.598174	0.424658	0.315068	0.621005	0.406393
b3781	trxA	thioredoxin 1	327	0.306544	0	0.528844	0.552666	0.513761	0.541284	0.587156	0.688073	0.366972	0.477064	0.587156	0.458716
b3162	deaD	ATP-dependent RNA helicase	1887	0.306185	0	0.603122	0.593315	0.556439	0.516163	0.710652	0.597774	0.441971	0.535771	0.516693	0.414944
b1445	ydcX	conserved protein, DUF2566 family	171	0.306018	0.1692	0.196085	0.259205	0.45614	0.397661	0.473684	0.45614	0.368421	0.263158	0.526316	0.473684
b4410	ecnA	entericidin A membrane lipoprotein, antidote entericidin B	123	0.305978	0.533	0.054878	0	0.552846	0.422764	0.536585	0.634146	0.463415	0.414634	0.658537	0.219512
b3984	rplA	50S ribosomal subunit protein L1	702	0.305745	0	0.729232	0.736576	0.518519	0.548433	0.653846	0.752137	0.393162	0.461538	0.508547	0.431624
b0580	ybdJ	predicted inner membrane protein	246	0.305576	0.0022	0.240173	0.362456	0.512195	0.410569	0.54878	0.414634	0.378049	0.292683	0.609756	0.52439
b0954	fabA	beta-hydroxydecanoyl thioester dehydrase	516	0.305153	0	0.591812	0.589439	0.532946	0.52907	0.639535	0.622093	0.389535	0.5	0.569767	0.465116
b1957	yodC	predicted protein	180	0.304993	0.1396	0.067339	0.0863512	0.533333	0.588889	0.616667	0.716667	0.45	0.583333	0.533333	0.466667
b0953	rmf	ribosome modulation factor	165	0.304916	0.2816	0.199812	0.234749	0.545455	0.618182	0.636364	0.563636	0.490909	0.636364	0.509091	0.654545
b2236	yfaE	ferredoxin involved with ribonucleotide reductase diferric-tyrosyl radical (Y*) cofactor maintenance	252	0.304675	0.0112	0.34058	0.342685	0.563492	0.488095	0.642857	0.52381	0.464286	0.5	0.583333	0.440476
b4510	rzoD	DLP12 prophage; predicted lipoprotein	180	0.304662	0.1148	0.109337	0.053461	0.572222	0.511111	0.533333	0.5	0.483333	0.383333	0.7	0.65
b1094	acpP	acyl carrier protein (ACP)	234	0.304466	0.0022	0.262463	0.30789	0.487179	0.564103	0.641026	0.782051	0.282051	0.5	0.538462	0.410256
b4143	groL	Cpn60 chaperonin GroEL, large subunit of GroESL	1644	0.304297	0	0.7914	0.805729	0.529805	0.554745	0.666058	0.766423	0.405109	0.45438	0.518248	0.443431
b2669	stpA	DNA binding protein, nucleoid-associated	402	0.304162	0	0.478841	0.576578	0.485075	0.562189	0.589552	0.641791	0.402985	0.529851	0.462687	0.514925
b3983	rplK	50S ribosomal subunit protein L11	426	0.303936	0	0.694693	0.694656	0.525822	0.530516	0.591549	0.711268	0.443662	0.408451	0.542254	0.471831
b0623	cspE	DNA-binding transcriptional repressor	207	0.303069	0.0316	0.153966	0.126339	0.444444	0.516908	0.492754	0.710145	0.391304	0.478261	0.449275	0.362319
b1172	ymgG	conserved protein, UPF0757 family	342	0.303031	0	0.270078	0.34042	0.526316	0.567251	0.631579	0.815789	0.526316	0.45614	0.421053	0.429825
b1307	pspD	peripheral inner membrane phage-shock protein	219	0.302845	0.0348	0.145771	0.172344	0.547945	0.552511	0.643836	0.561644	0.479452	0.452055	0.520548	0.643836
b0172	frr	ribosome recycling factor	555	0.302818	0	0.614663	0.622402	0.50991	0.567568	0.637838	0.686486	0.394595	0.497297	0.497297	0.518919
b3641	slmA	division inhibitor	594	0.302456	0	0.396763	0.402373	0.53367	0.511785	0.616162	0.565657	0.39899	0.489899	0.585859	0.479798
b3231	rplM	50S ribosomal subunit protein L13	426	0.301637	0	0.593461	0.605634	0.50939	0.530516	0.626761	0.669014	0.394366	0.521127	0.507042	0.401408
b2598	pheL	pheA gene leader peptide	45	0.300966	0.7252	0	0	0.377778	0.266667	0.266667	0.333333	0.266667	0.133333	0.6	0.333333
b0389	yaiA	predicted protein	189	0.30079	0.211	0.133039	0.161244	0.486772	0.587302	0.587302	0.619048	0.428571	0.539683	0.444444	0.603175
b3410	feoC	predicted DNA-binding transcriptional regulator	234	0.300574	0.0326	0.2577	0.209702	0.555556	0.551282	0.602564	0.551282	0.474359	0.525641	0.589744	0.576923
b1869	yecN	inner membrane protein, MAPEG family	393	0.300337	0	0.346724	0.314534	0.508906	0.458015	0.541985	0.519084	0.381679	0.427481	0.603053	0.427481
b3988	rpoC	RNA polymerase, beta prime subunit	4221	0.300195	0	0.686359	0.673405	0.538735	0.520256	0.639659	0.633262	0.402985	0.484719	0.573561	0.442786
b0554	essD	DLP12 prophage; predicted phage lysis protein	213	0.300096	0.0988	0.23332	0.234956	0.483568	0.549296	0.507042	0.633803	0.43662	0.464789	0.507042	0.549296
b4407	thiS	immediate sulfur donor in thiazole formation	198	0.300084	0.0172	0.292524	0.108602	0.560606	0.535354	0.772727	0.545455	0.30303	0.515152	0.606061	0.545455
b0957	ompA	outer membrane protein A (3a;II*;G;d)	1038	0.300082	0	0.737302	0.722459	0.539499	0.503854	0.615607	0.647399	0.442197	0.50289	0.560694	0.361272
b0436	tig	peptidyl-prolyl cis/trans isomerase (trigger factor)	1296	0.299948	0	0.71362	0.724059	0.513117	0.570988	0.662037	0.719907	0.335648	0.523148	0.541667	0.469907
b2003	yeeT	CP4-44 prophage; predicted protein	219	0.299762	0.0646	0.557649	0.523263	0.52968	0.479452	0.60274	0.561644	0.465753	0.520548	0.520548	0.356164
b4428	hokB	toxic polypeptide, small	147	0.299695	0.5414	0.304878	0.297595	0.544218	0.469388	0.530612	0.55102	0.387755	0.367347	0.714286	0.489796
b1050	yceK	lipoprotein, DUF1375 family	225	0.299544	0.0548	0.292102	0.303939	0.506667	0.462222	0.56	0.533333	0.4	0.466667	0.56	0.386667
b3103	yhaH	inner membrane protein, DUF805 family	363	0.299508	0	0.364663	0.351222	0.523416	0.490358	0.545455	0.512397	0.396694	0.46281	0.628099	0.495868
b0739	tolA	membrane anchored protein in TolA-TolQ-TolR complex	1263	0.29945	0	0.114729	0.238707	0.524149	0.639747	0.657957	0.793349	0.477435	0.494062	0.437055	0.631829
b4665	ibsC	toxic membrane protein	57	0.298902	0.2226	0	0	0.368421	0.421053	0.421053	0.578947	0.210526	0.210526	0.473684	0.473684
b1915	yecF	conserved protein, DUF2594 family	222	0.298821	0.0298	0.32532	0.30402	0.486486	0.567568	0.581081	0.648649	0.337838	0.445946	0.540541	0.608108
b3698	yidB	conserved protein, DUF937 family	396	0.298441	0	0.386868	0.381512	0.515152	0.54798	0.643939	0.606061	0.393939	0.5	0.507576	0.537879
b2833	ygdR	novel lipoprotein	216	0.298408	0.0298	0.258537	0.227966	0.439815	0.550926	0.555556	0.708333	0.375	0.513889	0.388889	0.430556
b0380	yaiZ	predicted inner membrane protein, DUF2754 family	210	0.298326	0.1194	0.204161	0.186988	0.495238	0.514286	0.571429	0.6	0.385714	0.485714	0.528571	0.457143
b1651	gloA	glyoxalase I, Ni-dependent	405	0.298255	0	0.590827	0.6299	0.518519	0.550617	0.614815	0.681481	0.385185	0.548148	0.555556	0.422222
b0169	rpsB	30S ribosomal subunit protein S2	723	0.298104	0	0.741493	0.738539	0.515906	0.517289	0.605809	0.672199	0.373444	0.485477	0.568465	0.394191
b1779	gapA	glyceraldehyde-3-phosphate dehydrogenase A	993	0.298044	0	0.785837	0.779893	0.501511	0.499496	0.574018	0.722054	0.404834	0.459215	0.52568	0.317221
b3186	rplU	50S ribosomal subunit protein L21	309	0.297717	0.0002	0.520088	0.587405	0.488673	0.553398	0.650485	0.708738	0.359223	0.572816	0.456311	0.378641
b2904	gcvH	glycine cleavage complex lipoylprotein	387	0.297425	0	0.630907	0.600473	0.529716	0.591731	0.643411	0.728682	0.395349	0.503876	0.550388	0.542636
b0170	tsf	protein chain elongation factor EF-Ts	849	0.297324	0	0.736034	0.7885	0.500589	0.570082	0.64311	0.763251	0.353357	0.480565	0.5053	0.466431
b2897	ygfY	conserved protein	264	0.297305	0.0034	0.288832	0.29562	0.496212	0.526515	0.590909	0.590909	0.340909	0.556818	0.556818	0.431818
b0961	yccF	inner membrane protein, DUF307 family	444	0.297085	0	0.446305	0.444798	0.486486	0.468468	0.533784	0.601351	0.439189	0.364865	0.486486	0.439189
b4518	ymdF	conserved protein	171	0.297009	0.0502	0.36161	0.337934	0.51462	0.660819	0.596491	0.754386	0.526316	0.77193	0.421053	0.45614
b0469	apt	adenine phosphoribosyltransferase	549	0.295509	0	0.716393	0.685112	0.546448	0.502732	0.644809	0.655738	0.382514	0.480874	0.612022	0.371585
b2807	ygdD	inner membrane protein, UPF0382 family	393	0.295378	0	0.424366	0.398739	0.549618	0.468193	0.526718	0.587786	0.458015	0.396947	0.664122	0.419847
b3672	ivbL	ilvB operon leader peptide	96	0.295262	0.637	0.213415	0.153924	0.59375	0.46875	0.6875	0.71875	0.46875	0.15625	0.625	0.53125
b0903	pflB	pyruvate formate lyase I	2280	0.295153	0	0.768305	0.764651	0.512719	0.503947	0.576316	0.627632	0.375	0.492105	0.586842	0.392105
b2609	rpsP	30S ribosomal subunit protein S16	246	0.294867	0.0072	0.496217	0.5012	0.520325	0.504065	0.646341	0.670732	0.439024	0.512195	0.47561	0.329268
b3609	secB	protein export chaperone	465	0.294842	0	0.586349	0.582239	0.509677	0.503226	0.593548	0.574194	0.374194	0.464516	0.56129	0.470968
b1305	pspB	DNA-binding transcriptional regulator of psp operon	222	0.294427	0.102	0.152402	0.186327	0.481982	0.504505	0.581081	0.472973	0.405405	0.486486	0.459459	0.554054
b0911	rpsA	30S ribosomal subunit protein S1	1671	0.294284	0	0.762561	0.772637	0.512867	0.541592	0.664273	0.712747	0.35009	0.517056	0.524237	0.394973
b1003	yccJ	predicted protein	225	0.294034	0.0204	0.134551	0.167027	0.475556	0.591111	0.586667	0.72	0.373333	0.533333	0.466667	0.52
b2925	fbaA	fructose-bisphosphate aldolase, class II	1077	0.293527	0	0.728385	0.726524	0.512535	0.514392	0.584958	0.637883	0.370474	0.493036	0.582173	0.412256
b2518	ndk	multifunctional nucleoside diphosphate kinase and apyrimidinic endonuclease and 3'-phosphodiesterase	429	0.293269	0	0.597293	0.583663	0.526807	0.484848	0.629371	0.657343	0.440559	0.447552	0.51049	0.34965
b3206	npr	phosphohistidinoprotein-hexose phosphotransferase component of N-regulated PTS system (Npr)	270	0.293261	0.0022	0.411932	0.450183	0.496296	0.544444	0.644444	0.711111	0.344444	0.444444	0.5	0.477778
b3337	bfd	bacterioferritin-associated ferredoxin	192	0.293138	0.3216	0.109756	0.109756	0.46875	0.520833	0.546875	0.53125	0.34375	0.546875	0.515625	0.484375
b3319	rplD	50S ribosomal subunit protein L4	603	0.293107	0	0.596666	0.60881	0.53068	0.527363	0.646766	0.661692	0.402985	0.472637	0.542289	0.447761
b3049	glgS	predicted glycogen synthesis protein	198	0.292762	0.237	0.227641	0.284488	0.454545	0.525253	0.545455	0.575758	0.378788	0.560606	0.439394	0.439394
b4592	yccB	hypothetical protein b4592	90	0.292709	0.4134	0	0	0.477778	0.411111	0.4	0.366667	0.366667	0.333333	0.666667	0.533333
b0156	erpA	iron-sulfur cluster insertion protein	342	0.292529	0	0.604039	0.619024	0.511696	0.520468	0.561404	0.684211	0.403509	0.526316	0.570175	0.350877
b2696	csrA	pleiotropic regulatory protein for carbon source metabolism	183	0.292453	0.2308	0	0.00352195	0.502732	0.540984	0.622951	0.655738	0.344262	0.508197	0.540984	0.459016
b0685	ybfE	LexA-regulated conserved protein	291	0.2922	0.0006	0.53498	0.515102	0.542955	0.580756	0.670103	0.587629	0.371134	0.556701	0.587629	0.597938
b4207	fklB	FKBP-type peptidyl-prolyl cis-trans isomerase (rotamase)	618	0.292022	0	0.571737	0.574205	0.559871	0.521036	0.708738	0.640777	0.436893	0.466019	0.533981	0.456311
b0969	yccK	sulfurtransferase required for 2-thiolation step of mnm(5)-s(2)U34-tRNA synthesis	327	0.29126	0	0.542878	0.520949	0.470948	0.568807	0.550459	0.633028	0.376147	0.504587	0.486239	0.568807
b1906	yecH	predicted protein	237	0.291234	0.051	0.0831707	0.0428341	0.472574	0.552743	0.556962	0.632911	0.43038	0.493671	0.43038	0.531646
b4546	ypeB	predicted protein	216	0.291231	0.0294	0.318663	0.294415	0.523148	0.560185	0.611111	0.555556	0.305556	0.472222	0.652778	0.652778
b1552	cspI	Qin prophage; cold shock protein	210	0.291123	0.0472	0.280266	0.200102	0.404762	0.538095	0.5	0.7	0.342857	0.485714	0.371429	0.428571
b1583	ynfB	predicted protein	339	0.291115	0	0.505693	0.545476	0.516224	0.536873	0.557522	0.646018	0.433628	0.566372	0.557522	0.39823
b4554	yibT	predicted protein	207	0.291049	0.14	0.325783	0.339544	0.497585	0.521739	0.637681	0.492754	0.362319	0.521739	0.492754	0.550725
b3175	secG	preprotein translocase membrane subunit	330	0.29084	0	0.36999	0.380363	0.5	0.506061	0.527273	0.681818	0.463636	0.390909	0.509091	0.445455
b3470	sirA	sulfurtransferase required 2-thiolation step of mnm(5)-s(2)U34-tRNA synthesis	243	0.290813	0.0294	0.303534	0.230385	0.539095	0.477366	0.604938	0.592593	0.432099	0.444444	0.580247	0.395062
b2732	ygbA	predicted protein	351	0.290648	0	0.484968	0.493624	0.507123	0.558405	0.589744	0.512821	0.384615	0.564103	0.547009	0.598291
b3317	rplB	50S ribosomal subunit protein L2	819	0.290607	0	0.651463	0.652615	0.528694	0.518926	0.648352	0.644689	0.472527	0.556777	0.465201	0.355311
b3304	rplR	50S ribosomal subunit protein L18	351	0.290501	0.0002	0.471432	0.502744	0.541311	0.507123	0.717949	0.632479	0.470085	0.478632	0.435897	0.410256
b3408	feoA	ferrous iron transporter, protein A	225	0.290446	0.115	0.244846	0.27518	0.493333	0.453333	0.573333	0.533333	0.44	0.413333	0.466667	0.413333
b3985	rplJ	50S ribosomal subunit protein L10	495	0.290268	0	0.545095	0.580634	0.527273	0.521212	0.684848	0.690909	0.454545	0.4	0.442424	0.472727
b2296	ackA	acetate kinase A and propionate kinase 2	1200	0.290122	0	0.60618	0.594112	0.5225	0.506667	0.605	0.645	0.395	0.4775	0.5675	0.3975
b4683	yqeL	expressed protein	78	0.290054	0.9	0	0	0.269231	0.474359	0.461538	0.5	0.115385	0.5	0.230769	0.423077
b3769	ilvM	acetolactate synthase II, small subunit	261	0.289797	0.0178	0.441761	0.437298	0.494253	0.48659	0.563218	0.586207	0.390805	0.436782	0.528736	0.436782
b1571	ydfA	Qin prophage; predicted protein	153	0.28965	0.746	0.0609756	0.0928585	0.48366	0.562092	0.45098	0.705882	0.431373	0.54902	0.568627	0.431373
b3347	fkpA	FKBP-type peptidyl-prolyl cis-trans isomerase (rotamase)	810	0.28948	0	0.490456	0.524249	0.483951	0.567901	0.614815	0.703704	0.396296	0.481481	0.440741	0.518519
b4152	frdC	fumarate reductase (anaerobic), membrane anchor subunit	393	0.289337	0	0.567332	0.568105	0.496183	0.503817	0.503817	0.618321	0.396947	0.351145	0.587786	0.541985
b2145	yeiS	conserved protein, DUF2542 family	237	0.289136	0.0408	0.138051	0.193798	0.434599	0.455696	0.518987	0.556962	0.35443	0.405063	0.43038	0.405063
b4595	yciY	hypothetical protein b4595	171	0.288861	0.584	0.111017	0.13841	0.51462	0.567251	0.438596	0.508772	0.473684	0.649123	0.631579	0.54386
b1283	osmB	lipoprotein	216	0.287868	0.0356	0.207651	0.213315	0.527778	0.546296	0.555556	0.763889	0.583333	0.416667	0.444444	0.458333
b0460	hha	modulator of gene expression, with H-NS	216	0.287787	0.1386	0.302098	0.259693	0.412037	0.513889	0.444444	0.555556	0.333333	0.486111	0.458333	0.5
b3340	fusA	protein chain elongation factor EF-G, GTP-binding	2112	0.287577	0	0.742324	0.750561	0.508996	0.525095	0.625	0.676136	0.384943	0.484375	0.517045	0.414773
b4511	ybdZ	conserved protein	216	0.287413	0.1026	0.452795	0.327985	0.560185	0.509259	0.583333	0.402778	0.458333	0.513889	0.638889	0.611111
b4598	yncL	hypothetical protein b4598	93	0.287205	0.7812	0	0	0.333333	0.408602	0.322581	0.645161	0.387097	0.258065	0.290323	0.322581
b1564	relB	Qin prophage; bifunctional antitoxin of the RelE-RelB toxin-antitoxin system/ transcriptional repressor	237	0.286851	0.021	0.323944	0.31748	0.472574	0.523207	0.670886	0.620253	0.329114	0.481013	0.417722	0.468354
b3239	yhcO	predicted barnase inhibitor	270	0.286629	0.0016	0.367866	0.314159	0.42963	0.518519	0.622222	0.555556	0.255556	0.533333	0.411111	0.466667
b4589	ylcI	hypothetical protein b4589	192	0.286576	0.2798	0.311437	0.156439	0.4375	0.572917	0.390625	0.671875	0.484375	0.53125	0.4375	0.515625
b4200	rpsF	30S ribosomal subunit protein S6	393	0.286523	0	0.547146	0.602576	0.529262	0.529262	0.664122	0.671756	0.366412	0.534351	0.557252	0.381679
b2198	ccmD	cytochrome c biogenesis protein	207	0.286405	0.0816	0.35591	0.217851	0.574879	0.483092	0.695652	0.550725	0.434783	0.347826	0.594203	0.550725
b1259	yciG	predicted protein	177	0.286263	0.0708	0.290054	0.392007	0.514124	0.615819	0.644068	0.694915	0.542373	0.745763	0.355932	0.40678
b3687	ibpA	heat shock chaperone	411	0.286058	0	0.484468	0.510505	0.474453	0.508516	0.605839	0.59854	0.313869	0.562044	0.50365	0.364964
b2713	hydN	formate dehydrogenase-H,	525	0.286021	0	0.602588	0.590271	0.525714	0.518095	0.588571	0.622857	0.48	0.525714	0.508571	0.405714
b2325	yfcL	predicted protein	276	0.285836	0.0042	0.3901	0.34202	0.532609	0.536232	0.641304	0.619565	0.391304	0.48913	0.565217	0.5
b3316	rpsS	30S ribosomal subunit protein S19	276	0.285778	0.0104	0.304963	0.345593	0.492754	0.521739	0.565217	0.619565	0.402174	0.5	0.51087	0.445652
b3916	pfkA	6-phosphofructokinase I	960	0.285724	0	0.638178	0.624324	0.536458	0.51875	0.621875	0.671875	0.409375	0.5	0.578125	0.384375
b3503	arsC	arsenate reductase	423	0.285542	0	0.462329	0.450739	0.522459	0.529551	0.609929	0.624113	0.375887	0.468085	0.58156	0.496454
b4604	yojO	hypothetical protein b4604	162	0.285176	0.7632	0.0110854	0	0.407407	0.524691	0.481481	0.574074	0.407407	0.444444	0.333333	0.555556
b3807	cyaY	iron-dependent inhibitor of iron-sulfur cluster formation; frataxin; iron-binding and oxidizing protein	318	0.285065	0.0008	0.683132	0.660066	0.544025	0.556604	0.603774	0.632075	0.367925	0.622642	0.660377	0.415094
b1269	rluB	23S rRNA pseudouridylate synthase	873	0.284882	0	0.508317	0.524805	0.539519	0.532646	0.676976	0.604811	0.453608	0.573883	0.487973	0.419244
b3315	rplV	50S ribosomal subunit protein L22	330	0.284739	0	0.409456	0.434849	0.5	0.515152	0.6	0.7	0.381818	0.472727	0.518182	0.372727
b0185	accA	acetyl-CoA carboxylase, carboxytransferase, alpha subunit	957	0.284657	0	0.492959	0.501071	0.524556	0.524556	0.658307	0.623824	0.416928	0.492163	0.498433	0.45768
b3378	yhfU	predicted protein	351	0.284633	0	0.319668	0.339554	0.478632	0.564103	0.529915	0.74359	0.367521	0.470085	0.538462	0.478632
b3296	rpsD	30S ribosomal subunit protein S4	618	0.284332	0	0.474398	0.502407	0.509709	0.537217	0.631068	0.606796	0.38835	0.563107	0.509709	0.441748
b2012	yeeD	conserved protein	225	0.284236	0.0376	0.200324	0.153493	0.506667	0.577778	0.626667	0.72	0.386667	0.44	0.506667	0.573333
b1937	fliE	flagellar basal-body component	312	0.283742	0.0008	0.295083	0.176561	0.541667	0.564103	0.615385	0.663462	0.423077	0.423077	0.586538	0.605769
b4533	ynfO	hypothetical protein, Qin prophage	231	0.283695	0.0854	0.28682	0.186049	0.445887	0.571429	0.415584	0.662338	0.454545	0.545455	0.467532	0.506494
b0407	yajC	SecYEG protein translocase auxillary subunit	330	0.283656	0	0.508222	0.510976	0.5	0.521212	0.563636	0.690909	0.372727	0.381818	0.563636	0.490909
b3734	atpA	F1 sector of membrane-bound ATP synthase, alpha subunit	1539	0.283631	0	0.707951	0.687561	0.534763	0.493827	0.645224	0.62768	0.415205	0.460039	0.54386	0.393762
b0125	hpt	hypoxanthine phosphoribosyltransferase	534	0.283559	0	0.580539	0.573327	0.509363	0.526217	0.601124	0.634831	0.342697	0.483146	0.58427	0.460674
b3610	grxC	glutaredoxin 3	249	0.283464	0.0258	0.505188	0.489566	0.53012	0.534137	0.590361	0.638554	0.421687	0.554217	0.578313	0.409639
b4551	yheV	predicted protein	198	0.283402	0.197	0.185539	0.311512	0.484848	0.580808	0.621212	0.651515	0.378788	0.590909	0.454545	0.5
b3233	yhcB	conserved protein	396	0.282854	0	0.41778	0.409532	0.54798	0.530303	0.651515	0.568182	0.401515	0.537879	0.590909	0.484848
b0474	adk	adenylate kinase	642	0.282236	0	0.681351	0.688027	0.520249	0.542056	0.663551	0.682243	0.369159	0.509346	0.528037	0.434579
b2524	iscX	conserved protein	198	0.282175	0.1608	0.00636829	0.0078	0.510101	0.545455	0.621212	0.621212	0.318182	0.545455	0.590909	0.469697
b1304	pspA	regulatory protein for phage-shock-protein operon	666	0.281956	0	0.29982	0.333854	0.495495	0.59009	0.644144	0.630631	0.333333	0.531532	0.509009	0.608108
b0384	psiF	conserved protein, PsiF family, pho regulon	318	0.281667	0.0034	0.0926927	0.128846	0.477987	0.544025	0.481132	0.603774	0.433962	0.509434	0.518868	0.518868
b1736	chbA	N,N'-diacetylchitobiose-specific enzyme IIA component of PTS	348	0.281593	0	0.45481	0.41461	0.502874	0.594828	0.646552	0.689655	0.310345	0.456897	0.551724	0.637931
b0543	emrE	DLP12 prophage; multidrug resistance protein	330	0.281547	0	0.39929	0.376749	0.415152	0.457576	0.427273	0.545455	0.463636	0.345455	0.354545	0.481818
b4045	yjbJ	conserved protein, UPF0337 family	207	0.281192	0.0118	0.440161	0.481212	0.429952	0.661836	0.57971	0.710145	0.289855	0.753623	0.42029	0.521739
b3736	atpF	F0 sector of membrane-bound ATP synthase, subunit b	468	0.280786	0	0.355863	0.384607	0.532051	0.561966	0.685897	0.705128	0.358974	0.474359	0.551282	0.50641
b0008	talB	transaldolase B	951	0.280746	0	0.610054	0.607895	0.521556	0.53102	0.605678	0.640379	0.384858	0.479495	0.574132	0.473186
b0014	dnaK	chaperone Hsp70, co-chaperone with DnaJ	1914	0.280643	0	0.67259	0.692561	0.512017	0.546499	0.642633	0.710031	0.369906	0.489028	0.523511	0.440439
b3192	mlaC	ABC transporter maintaining OM lipid asymmetry, periplasmic binding protein	633	0.280348	0	0.471985	0.476824	0.526066	0.530806	0.597156	0.587678	0.383886	0.488152	0.597156	0.516588
b3298	rpsM	30S ribosomal subunit protein S13	354	0.280228	0	0.378076	0.401449	0.522599	0.514124	0.618644	0.661017	0.457627	0.525424	0.491525	0.355932
b2900	yqfB	conserved protein, UPF0267 family	309	0.279952	0.0008	0.427802	0.508356	0.440129	0.508091	0.533981	0.631068	0.339806	0.475728	0.446602	0.417476
b0190	yaeQ	conserved protein	543	0.279948	0	0.373663	0.349524	0.524862	0.530387	0.60221	0.558011	0.392265	0.502762	0.58011	0.530387
b1842	holE	DNA polymerase III, theta subunit	228	0.279926	0.0862	0.251098	0.2898	0.491228	0.535088	0.631579	0.578947	0.342105	0.486842	0.5	0.539474
b1850	eda	multifunctional 2-keto-3-deoxygluconate 6-phosphate aldolase and 2-keto-4-hydroxyglutarate aldolase and oxaloacetate decarboxylase	639	0.279803	0	0.605383	0.596198	0.564945	0.530516	0.657277	0.676056	0.460094	0.399061	0.577465	0.516432
b1058	yceO	predicted protein	138	0.279428	0.5132	0	0.022778	0.376812	0.42029	0.434783	0.369565	0.173913	0.413043	0.521739	0.478261
b2673	nrdH	Hydrogen donor for NrdEF electron transport system; glutaredoxin-like protein	243	0.279171	0.0704	0.219512	0.181773	0.534979	0.485597	0.62963	0.592593	0.469136	0.481481	0.506173	0.382716
b2279	nuoK	NADH:ubiquinone oxidoreductase, membrane subunit K	300	0.27911	0.0034	0.20042	0.163439	0.55	0.463333	0.62	0.58	0.37	0.38	0.66	0.43
b1796	yoaG	predicted protein	180	0.278931	0.2956	0.145927	0.172734	0.466667	0.572222	0.533333	0.766667	0.383333	0.466667	0.483333	0.483333
b0884	infA	translation initiation factor IF-1	216	0.278884	0.0854	0.397724	0.362393	0.486111	0.527778	0.527778	0.694444	0.347222	0.5	0.583333	0.388889
b2586	yfiM	required for high salt suppression of motility; probable lipoprotein	321	0.278484	0.0022	0.41558	0.390688	0.542056	0.504673	0.514019	0.551402	0.514019	0.542056	0.598131	0.420561
b2019	hisG	ATP phosphoribosyltransferase	897	0.27817	0	0.485968	0.458817	0.541806	0.507246	0.64214	0.591973	0.394649	0.474916	0.588629	0.454849
b3320	rplC	50S ribosomal subunit protein L3	627	0.278136	0	0.660876	0.681334	0.516746	0.535885	0.631579	0.732057	0.430622	0.497608	0.488038	0.37799
b0422	xseB	exonuclease VII small subunit	240	0.278079	0.0192	0.446937	0.357715	0.558333	0.570833	0.7125	0.5875	0.35	0.525	0.6125	0.6
b2444	yffM	CPZ-55 prophage; predicted protein	243	0.277998	0.0706	0.0875854	0.126698	0.489712	0.522634	0.518519	0.555556	0.345679	0.518519	0.604938	0.493827
b3775	ppiC	peptidyl-prolyl cis-trans isomerase C (rotamase C)	279	0.277639	0.0098	0.259583	0.243202	0.523297	0.526882	0.623656	0.580645	0.354839	0.483871	0.591398	0.516129
b4502	yeiW	conserved protein, UPF0153 family	252	0.277597	0.0844	0.0763512	0.033522	0.563492	0.472222	0.559524	0.52381	0.571429	0.464286	0.559524	0.428571
b2959	yggL	conserved protein, DUF469 family	324	0.277456	0.001	0.340368	0.440529	0.490741	0.580247	0.583333	0.62963	0.342593	0.601852	0.546296	0.509259
b1556	essQ	Qin prophage; predicted S lysis protein	213	0.277081	0.272	0.256656	0.247112	0.469484	0.553991	0.507042	0.647887	0.450704	0.450704	0.450704	0.56338
b4529	ydbJ	predicted lipoprotein, DUF333 family	264	0.276963	0.0316	0.253217	0.233415	0.55303	0.526515	0.556818	0.613636	0.625	0.465909	0.477273	0.5
b2258	arnF	undecaprenyl phosphate-alpha-L-ara4N exporter; flippase ArnEF subunit	384	0.276953	0	0.157707	0.163885	0.486979	0.463542	0.523438	0.507812	0.414062	0.34375	0.523438	0.539062
b3098	yqjD	conserved protein	303	0.276899	0.0032	0.34092	0.380824	0.554455	0.561056	0.643564	0.643564	0.465347	0.524752	0.554455	0.514851
b1569	dicC	Qin prophage; DNA-binding transcriptional regulator for DicB	228	0.276734	0.176	0.269454	0.256222	0.469298	0.54386	0.578947	0.565789	0.421053	0.565789	0.407895	0.5
b4381	deoC	2-deoxyribose-5-phosphate aldolase, NAD(P)-linked	777	0.276566	0	0.599495	0.570059	0.555985	0.53668	0.6139	0.718147	0.432432	0.459459	0.621622	0.432432
b0755	gpmA	phosphoglyceromutase 1	750	0.276376	0	0.602151	0.611134	0.512	0.566667	0.62	0.632	0.368	0.552	0.548	0.516
b1061	dinI	DNA damage-inducible protein I	243	0.276353	0.068	0.258537	0.249466	0.485597	0.530864	0.592593	0.666667	0.444444	0.481481	0.419753	0.444444
b4062	soxS	DNA-binding transcriptional dual regulator	321	0.276223	0.001	0.251685	0.21831	0.514019	0.461059	0.579439	0.476636	0.364486	0.504673	0.598131	0.401869
b4353	yjiX	conserved protein	201	0.276192	0.119	0.161863	0.205739	0.512438	0.562189	0.522388	0.61194	0.358209	0.671642	0.656716	0.402985
b2796	sdaC	predicted serine transporter	1287	0.276088	0	0.665498	0.645061	0.524476	0.470085	0.51049	0.62704	0.39627	0.32634	0.666667	0.456876
b3167	rbfA	30s ribosome binding factor	399	0.276048	0.0002	0.53192	0.529493	0.533835	0.546366	0.62406	0.654135	0.338346	0.496241	0.639098	0.488722
b1826	mgrB	Mg(2+)-starvation-stimulated gene	141	0.275978	0.8914	0	0	0.468085	0.48227	0.510638	0.531915	0.276596	0.404255	0.617021	0.510638
b4142	groS	Cpn10 chaperonin GroES, small subunit of GroESL	291	0.275898	0.0004	0.480402	0.549602	0.491409	0.549828	0.608247	0.773196	0.340206	0.484536	0.525773	0.391753
b0180	fabZ	(3R)-hydroxymyristol acyl carrier protein dehydratase	453	0.275804	0	0.48982	0.498946	0.505519	0.507726	0.635762	0.596026	0.377483	0.437086	0.503311	0.490066
b4409	blr	beta-lactam resistance membrane protein	123	0.275548	0.5656	0	0	0.439024	0.471545	0.609756	0.585366	0.317073	0.439024	0.390244	0.390244
b3267	yhdV	predicted outer membrane protein	219	0.275436	0.1582	0.110939	0.098639	0.547945	0.506849	0.589041	0.684932	0.520548	0.39726	0.534247	0.438356
b1836	yebV	predicted protein	234	0.274446	0.1086	0.359532	0.333951	0.487179	0.478632	0.589744	0.576923	0.448718	0.512821	0.423077	0.346154
b2935	tktA	transketolase 1, thiamin-binding	1989	0.274252	0	0.71621	0.681134	0.558069	0.505279	0.627451	0.625943	0.438914	0.466063	0.607843	0.423831
b4199	yjfY	predicted protein	273	0.27413	0.0104	0.405417	0.314295	0.461538	0.545788	0.549451	0.681319	0.373626	0.516484	0.461538	0.43956
b1508	hipB	antitoxin of HipAB toxin-antitoxin system	264	0.274124	0.0188	0.218766	0.26428	0.450758	0.560606	0.420455	0.602273	0.363636	0.477273	0.568182	0.602273
b0810	glnP	glutamine transporter subunit	657	0.274072	0	0.521244	0.512778	0.535769	0.47032	0.570776	0.607306	0.410959	0.351598	0.625571	0.452055
b3587	yiaW	inner membrane protein, DUF3302 family	321	0.274025	0.002	0.349529	0.320249	0.470405	0.448598	0.551402	0.504673	0.345794	0.420561	0.514019	0.420561
b0811	glnH	glutamine transporter subunit	744	0.273625	0	0.545676	0.559329	0.489247	0.545699	0.548387	0.701613	0.342742	0.491935	0.576613	0.443548
b4602	ynhF	hypothetical protein b4602	87	0.273532	0.4114	0	0	0.505747	0.448276	0.517241	0.689655	0.37931	0.206897	0.62069	0.448276
b4512	ybdD	conserved protein, DUF466 family	195	0.273493	0.4494	0.105571	0.0806244	0.528205	0.553846	0.6	0.584615	0.4	0.6	0.584615	0.476923
b1461	pptA	4-oxalocrotonate tautomerase	231	0.273237	0.101	0.0682341	0.0561829	0.437229	0.532468	0.558442	0.636364	0.363636	0.493506	0.38961	0.467532
b4532	hicA	mRNA interferase toxin of the HicAB toxin-antitoxin system	174	0.273065	0.9148	0.131707	0.175415	0.5	0.557471	0.568966	0.568966	0.396552	0.62069	0.534483	0.482759
b2187	yejL	conserved protein, UPF0352 family	225	0.273064	0.1186	0.238788	0.0976073	0.511111	0.475556	0.573333	0.586667	0.346667	0.426667	0.613333	0.413333
b4596	yciZ	hypothetical protein b4596	171	0.272885	0.5932	0	0	0.48538	0.491228	0.649123	0.614035	0.333333	0.421053	0.473684	0.438596
b4411	ecnB	entericidin B membrane lipoprotein	144	0.272851	0.9376	0	0	0.493056	0.527778	0.520833	0.75	0.5	0.354167	0.458333	0.479167
b3732	atpD	F1 sector of membrane-bound ATP synthase, beta subunit	1380	0.272598	0	0.702459	0.676685	0.548551	0.512319	0.665217	0.632609	0.382609	0.465217	0.597826	0.43913
b3928	zapB	septal ring assembly factor, stimulates cell division	243	0.272569	0.0042	0.434478	0.424461	0.485597	0.625514	0.654321	0.592593	0.209877	0.592593	0.592593	0.691358
b0197	metQ	DL-methionine transporter subunit	813	0.272514	0	0.488651	0.499198	0.493235	0.543665	0.642066	0.664207	0.309963	0.490775	0.527675	0.476015
b1920	fliY	cystine transporter subunit	798	0.272448	0	0.467337	0.513629	0.5	0.570175	0.631579	0.676692	0.364662	0.507519	0.503759	0.526316
b4147	efp	elongation factor EF-P	564	0.272423	0	0.65819	0.670059	0.496454	0.514184	0.595745	0.670213	0.404255	0.473404	0.489362	0.398936
b3866	yihI	activator of Der GTPase	507	0.272316	0	0.417185	0.493405	0.526627	0.605523	0.656805	0.627219	0.426036	0.615385	0.497041	0.573964
b3686	ibpB	heat shock chaperone	426	0.272117	0	0.382824	0.40372	0.492958	0.530516	0.577465	0.584507	0.373239	0.528169	0.528169	0.478873
b2123	yehR	lipoprotein, DUF1307 family	459	0.271986	0	0.378632	0.436232	0.427015	0.544662	0.490196	0.745098	0.339869	0.457516	0.45098	0.431373
b2790	yqcA	predicted flavoprotein	447	0.271841	0	0.417224	0.346741	0.527964	0.541387	0.597315	0.61745	0.38255	0.503356	0.604027	0.503356
b1738	chbB	N,N'-diacetylchitobiose-specific enzyme IIB component of PTS	318	0.271822	0.0012	0.404585	0.363402	0.443396	0.531447	0.575472	0.641509	0.349057	0.40566	0.40566	0.54717
b1295	ymjA	predicted protein	243	0.271692	0.0428	0.0121951	0.0205537	0.489712	0.547325	0.617284	0.654321	0.320988	0.518519	0.530864	0.469136
b3563	yiaB	inner membrane protein, YiaAB family	339	0.271415	0.0002	0.377629	0.285307	0.415929	0.445428	0.460177	0.539823	0.353982	0.353982	0.433628	0.442478
b2199	ccmC	heme exporter subunit	735	0.271355	0	0.496983	0.470356	0.553741	0.492517	0.567347	0.538776	0.457143	0.387755	0.636735	0.55102
b3067	rpoD	RNA polymerase, sigma 70 (sigma D) factor	1839	0.27117	0	0.608317	0.596785	0.530723	0.54323	0.631321	0.652529	0.34584	0.515498	0.615008	0.461664
b2297	pta	phosphate acetyltransferase	2142	0.270604	0	0.679644	0.644934	0.556022	0.492997	0.633053	0.644258	0.435574	0.429972	0.59944	0.404762
b2528	iscA	FeS cluster assembly protein	321	0.270354	0.0008	0.435641	0.478071	0.517134	0.560748	0.598131	0.682243	0.383178	0.523364	0.570093	0.476636
b3229	sspA	stringent starvation protein A	636	0.270279	0	0.445473	0.416776	0.539308	0.495283	0.632075	0.556604	0.391509	0.476415	0.59434	0.45283
b0240	crl	sigma factor-binding protein, stimulates RNA polymerase holoenzyme formation	399	0.27025	0	0.504734	0.479346	0.506266	0.561404	0.578947	0.571429	0.37594	0.533835	0.56391	0.578947
b3236	mdh	malate dehydrogenase, NAD(P)-binding	936	0.270196	0	0.573663	0.578768	0.524573	0.512821	0.660256	0.676282	0.416667	0.429487	0.496795	0.432692
b1117	lolD	outer membrane-specific lipoprotein transporter subunit	699	0.270169	0	0.45519	0.422039	0.553648	0.525036	0.635193	0.592275	0.390558	0.497854	0.635193	0.484979
b1379	hslJ	heat-inducible lipoprotein involved in novobiocin resistance	420	0.269922	0	0.429559	0.422356	0.471429	0.571429	0.528571	0.692857	0.378571	0.478571	0.507143	0.542857
b4360	yjjA	conserved protein	492	0.269737	0	0.352744	0.323827	0.506098	0.560976	0.518293	0.670732	0.390244	0.518293	0.609756	0.493902
b3354	yheU	conserved protein	216	0.269692	0.196	0.164454	0.19452	0.50463	0.550926	0.638889	0.555556	0.333333	0.541667	0.541667	0.555556
b4391	yjjK	fused predicted transporter subunits of ABC superfamily: ATP-binding components	1665	0.269452	0	0.579127	0.560288	0.548348	0.533333	0.657658	0.603604	0.376577	0.533333	0.610811	0.463063
b0416	nusB	transcription antitermination protein	417	0.269246	0	0.423505	0.400263	0.539568	0.527578	0.676259	0.597122	0.345324	0.489209	0.597122	0.496403
b2562	yfhL	predicted 4Fe-4S cluster-containing protein	258	0.269225	0.0388	0.0943244	0.0965902	0.453488	0.569767	0.465116	0.651163	0.337209	0.546512	0.55814	0.511628
b1679	sufE	sulfur acceptor protein	414	0.26918	0	0.34292	0.367412	0.490338	0.521739	0.586957	0.57971	0.362319	0.507246	0.521739	0.478261
b4226	ppa	inorganic pyrophosphatase	528	0.269055	0	0.639078	0.624041	0.515152	0.526515	0.613636	0.653409	0.329545	0.5	0.602273	0.426136
b0812	dps	Fe-binding and storage protein	501	0.268936	0	0.524951	0.517629	0.493014	0.520958	0.57485	0.670659	0.341317	0.473054	0.562874	0.419162
b3303	rpsE	30S ribosomal subunit protein S5	501	0.268686	0	0.608159	0.638359	0.50499	0.526946	0.634731	0.724551	0.42515	0.467066	0.45509	0.389222
b3181	greA	transcript cleavage factor	474	0.268413	0	0.520676	0.571171	0.487342	0.550633	0.64557	0.696203	0.329114	0.512658	0.487342	0.443038
b0875	aqpZ	aquaporin Z	693	0.268396	0	0.425285	0.46019	0.525253	0.467532	0.597403	0.640693	0.489177	0.367965	0.489177	0.393939
b2597	raiA	cold shock protein associated with 30S ribosomal subunit	339	0.268395	0.0002	0.524334	0.477137	0.463127	0.560472	0.584071	0.690265	0.327434	0.504425	0.477876	0.486726
b1676	pykF	pyruvate kinase I	1410	0.268353	0	0.648734	0.660441	0.5	0.522695	0.591489	0.714894	0.378723	0.46383	0.529787	0.389362
b3341	rpsG	30S ribosomal subunit protein S7	537	0.268305	0	0.481422	0.486388	0.502793	0.506518	0.636872	0.597765	0.446927	0.486034	0.424581	0.435754
b1656	sodB	superoxide dismutase, Fe	579	0.268268	0	0.510151	0.510729	0.504318	0.497409	0.544041	0.626943	0.440415	0.466321	0.528497	0.398964
b2910	zapA	protein that localizes to the cytokinetic ring	327	0.268257	0.0024	0.252322	0.329593	0.46789	0.556575	0.577982	0.59633	0.348624	0.53211	0.477064	0.541284
b1420	mokB	regulatory peptide	165	0.268253	0.6008	0	0	0.515152	0.466667	0.618182	0.527273	0.490909	0.454545	0.436364	0.418182
b0391	yaiE	conserved protein, UPF0345 family	282	0.268205	0.0166	0.380139	0.361654	0.524823	0.5	0.553191	0.62766	0.43617	0.489362	0.585106	0.382979
b1793	yoaF	conserved outer membrane lipoprotein	252	0.267994	0.1664	0.2358	0.141078	0.531746	0.527778	0.583333	0.559524	0.5	0.47619	0.511905	0.547619
b3510	hdeA	stress response protein acid-resistance protein	330	0.267955	0.0002	0.451846	0.503849	0.433333	0.560606	0.6	0.727273	0.336364	0.481818	0.363636	0.472727
b2167	fruA	fused fructose-specific PTS enzymes: IIBcomponent/IIC components	1689	0.2679	0	0.486298	0.464795	0.558319	0.522795	0.637655	0.689165	0.486679	0.364121	0.550622	0.515098
b2998	yghW	predicted protein	285	0.267764	0.0262	0.408624	0.472476	0.45614	0.529825	0.494737	0.6	0.4	0.557895	0.473684	0.431579
b0729	sucD	succinyl-CoA synthetase, NAD(P)-binding, alpha subunit	867	0.267519	0	0.602329	0.567285	0.539792	0.525952	0.584775	0.743945	0.456747	0.442907	0.577855	0.391003
b3936	rpmE	50S ribosomal subunit protein L31	210	0.266914	0.1136	0.260761	0.22692	0.5	0.504762	0.485714	0.642857	0.414286	0.6	0.6	0.271429
b1905	ftnA	ferritin iron storage protein (cytoplasmic)	495	0.266853	0	0.345607	0.383498	0.430303	0.511111	0.521212	0.539394	0.29697	0.521212	0.472727	0.472727
b1174	minE	cell division topological specificity factor	264	0.26677	0.0202	0.303959	0.31368	0.439394	0.537879	0.613636	0.602273	0.272727	0.488636	0.431818	0.522727
b0989	cspH	stress protein, member of the CspA-family	210	0.26667	0.472	0.182927	0.19312	0.47619	0.495238	0.571429	0.6	0.457143	0.457143	0.4	0.428571
b1071	flgM	anti-sigma factor for FliA (sigma 28)	291	0.266667	0.007	0.325354	0.226515	0.52921	0.560137	0.546392	0.721649	0.474227	0.474227	0.56701	0.484536
b3573	ysaA	predicted hydrogenase, 4Fe-4S ferredoxin-type component	471	0.266606	0	0.151617	0.0672049	0.537155	0.524416	0.573248	0.566879	0.490446	0.535032	0.547771	0.471338
b4566	yjhX	conserved protein	255	0.266438	0.0598	0.516846	0.325141	0.501961	0.478431	0.541176	0.564706	0.388235	0.529412	0.576471	0.341176
b0631	ybeD	conserved protein, UPF0250 family	261	0.266334	0.0304	0.524063	0.490817	0.467433	0.521073	0.586207	0.643678	0.310345	0.448276	0.505747	0.471264
b3297	rpsK	30S ribosomal subunit protein S11	387	0.266227	0	0.613078	0.614759	0.51938	0.496124	0.596899	0.658915	0.542636	0.472868	0.418605	0.356589
b0099	mutT	nucleoside triphosphate pyrophosphohydrolase, marked preference for dGTP	387	0.266147	0.0002	0.447463	0.480015	0.49354	0.576227	0.635659	0.620155	0.356589	0.51938	0.488372	0.589147
b0548	ninE	DLP12 prophage; conserved protein	168	0.266047	0.4662	0.10679	0.171068	0.488095	0.547619	0.535714	0.589286	0.482143	0.5	0.446429	0.553571
b2433	yfeZ	inner membrane protein	447	0.265707	0	0.397002	0.206954	0.532438	0.449664	0.61745	0.442953	0.409396	0.402685	0.57047	0.503356
b1171	ymgD	predicted protein	327	0.265603	0.0004	0.477339	0.470741	0.455657	0.559633	0.522936	0.724771	0.376147	0.440367	0.46789	0.513761
b4517	gnsA	Multicopy suppressor of secG(Cs) and fabA6(Ts); predicted regulator of phosphatidylethanolamine synthesis	171	0.265453	0.1678	0.116476	0.0390927	0.397661	0.631579	0.473684	0.807018	0.263158	0.526316	0.45614	0.561404
b1042	csgA	cryptic curlin major subunit	453	0.265273	0	0.376976	0.379498	0.514349	0.512141	0.596026	0.695364	0.483444	0.556291	0.463576	0.284768
b3860	dsbA	periplasmic protein disulfide isomerase I	624	0.265233	0	0.591905	0.58219	0.482372	0.544872	0.586538	0.639423	0.336538	0.480769	0.524038	0.514423
b0573	cusF	periplasmic copper- and silver-binding protein	330	0.265214	0.0008	0.441388	0.449363	0.457576	0.536364	0.509091	0.7	0.327273	0.463636	0.536364	0.445455
b0145	dksA	DNA-binding transcriptional regulator of rRNA transcription, DnaK suppressor protein	453	0.265055	0	0.317454	0.34889	0.529801	0.573951	0.655629	0.629139	0.370861	0.589404	0.562914	0.503311
b3306	rpsH	30S ribosomal subunit protein S8	390	0.265022	0	0.568541	0.599041	0.505128	0.530769	0.615385	0.7	0.4	0.469231	0.5	0.423077
b3922	yiiS	conserved protein, UPF0381 family	297	0.264901	0.0116	0.0832902	0.133727	0.464646	0.521886	0.494949	0.686869	0.414141	0.444444	0.484848	0.434343
b3728	pstS	periplasmic phosphate binding protein, high-affinity	1038	0.264817	0	0.600044	0.596451	0.516378	0.536609	0.563584	0.690751	0.430636	0.482659	0.554913	0.436416
b2824	ygdB	conserved protein, DUF2509 family	405	0.264631	0.0002	0.415949	0.445961	0.528395	0.511111	0.585185	0.503704	0.444444	0.488889	0.555556	0.540741
b2002	yeeS	CP4-44 prophage; predicted DNA repair protein	444	0.264564	0	0.480334	0.422322	0.585586	0.490991	0.702703	0.574324	0.398649	0.459459	0.655405	0.439189
b0473	htpG	molecular chaperone HSP90 family	1872	0.26454	0	0.614359	0.599341	0.528846	0.533654	0.613782	0.610577	0.349359	0.514423	0.623397	0.475962
b2853	ygeI	predicted protein	216	0.264414	0.0574	0.440924	0.261859	0.337963	0.527778	0.388889	0.666667	0.375	0.458333	0.25	0.458333
b0303	ykgI	predicted protein	234	0.264407	0.0236	0.378049	0.224498	0.358974	0.508547	0.371795	0.666667	0.423077	0.320513	0.282051	0.538462
b1164	ycgZ	connector protein for RcsB regulation of biofilm and acid-resistance	234	0.264156	0.1408	0.369163	0.289405	0.423077	0.542735	0.564103	0.576923	0.358974	0.525641	0.346154	0.525641
b2124	yehS	conserved protein, DUF1456 family	468	0.264127	0	0.341424	0.366063	0.49359	0.519231	0.589744	0.583333	0.346154	0.50641	0.544872	0.467949
b0440	hupB	HU, DNA-binding transcriptional regulator, beta subunit	270	0.26404	0.009	0.252656	0.248617	0.496296	0.533333	0.622222	0.766667	0.488889	0.422222	0.377778	0.411111
b3308	rplE	50S ribosomal subunit protein L5	537	0.264001	0	0.51681	0.51662	0.500931	0.504655	0.575419	0.648045	0.379888	0.486034	0.547486	0.379888
b2699	recA	DNA strand exchange and recombination protein with protease and nuclease activity	1059	0.263987	0	0.677305	0.660151	0.542965	0.559018	0.603399	0.696884	0.393768	0.490085	0.631728	0.490085
b3097	yqjC	conserved protein	366	0.263617	0.0002	0.281251	0.378578	0.491803	0.592896	0.622951	0.655738	0.327869	0.631148	0.52459	0.491803
b0467	priC	primosomal replication protein N''	525	0.263486	0	0.461378	0.424439	0.590476	0.525714	0.748571	0.502857	0.462857	0.502857	0.56	0.571429
b4023	yjbD	conserved protein	270	0.263386	0.0614	0.00802195	0.0660902	0.5	0.581481	0.533333	0.633333	0.433333	0.555556	0.533333	0.555556
b2952	yggT	predicted inner membrane protein	564	0.263313	0	0.524871	0.490429	0.514184	0.462766	0.547872	0.537234	0.345745	0.297872	0.648936	0.553191
b1929	yedE	predicted inner membrane protein	1203	0.263311	0	0.39258	0.379839	0.54946	0.472984	0.548628	0.57606	0.461347	0.399002	0.638404	0.44389
b4677	yobI	expressed protein	63	0.263296	0.9662	0	0	0.206349	0.412698	0.238095	0.47619	0.142857	0.285714	0.238095	0.47619
b1248	yciU	conserved protein, UPF0263 family	327	0.263287	0	0.155863	0.219734	0.477064	0.51682	0.678899	0.614679	0.256881	0.541284	0.495413	0.394495
b1758	ynjF	inner membrane protein, phosphatidylglycerophosphate synthase homolog	618	0.263273	0	0.273544	0.145683	0.537217	0.466019	0.592233	0.5	0.436893	0.38835	0.582524	0.509709
b0929	ompF	outer membrane porin 1a (Ia;b;F)	1086	0.263271	0	0.617307	0.627034	0.478821	0.51105	0.558011	0.679558	0.38674	0.558011	0.491713	0.29558
b0458	ylaC	inner membrane protein, DUF1449 family	468	0.262994	0	0.4204	0.396041	0.474359	0.448718	0.538462	0.532051	0.346154	0.423077	0.538462	0.391026
b1600	mdtJ	multidrug efflux system transporter	363	0.262903	0	0.278585	0.347298	0.424242	0.493113	0.429752	0.644628	0.380165	0.347107	0.46281	0.487603
b1819	manZ	mannose-specific enzyme IID component of PTS	858	0.262744	0	0.498217	0.48422	0.529138	0.481352	0.597902	0.597902	0.405594	0.41958	0.583916	0.426573
b0116	lpd	lipoamide dehydrogenase, E3 component is part of three enzyme complexes	1422	0.262708	0	0.6562	0.651044	0.531646	0.540788	0.632911	0.721519	0.392405	0.474684	0.56962	0.42616
b1073	flgB	flagellar component of cell-proximal portion of basal-body rod	414	0.262521	0	0.300041	0.338107	0.538647	0.519324	0.637681	0.608696	0.405797	0.492754	0.572464	0.456522
b1036	ycdZ	inner membrane protein, DUF1097 family	489	0.262491	0	0.357659	0.333632	0.539877	0.501022	0.564417	0.601227	0.478528	0.380368	0.576687	0.521472
b2007	yeeX	conserved protein, UPF0265 family	327	0.262425	0.0002	0.537971	0.625161	0.48318	0.577982	0.559633	0.688073	0.266055	0.59633	0.623853	0.449541
b2288	nuoA	NADH:ubiquinone oxidoreductase, membrane subunit A	441	0.262239	0	0.429734	0.453924	0.537415	0.451247	0.55102	0.557823	0.469388	0.380952	0.591837	0.414966
b3707	tnaC	tryptophanase leader peptide	72	0.262215	0.101	0	0	0.347222	0.486111	0.333333	0.625	0.25	0.5	0.458333	0.333333
b0340	cynS	cyanate aminohydrolase	468	0.262162	0	0.393851	0.387588	0.50641	0.495726	0.608974	0.634615	0.365385	0.435897	0.544872	0.416667
b2476	purC	phosphoribosylaminoimidazole-succinocarboxamide synthetase	711	0.262003	0	0.569785	0.558502	0.523207	0.552743	0.616034	0.632911	0.320675	0.535865	0.632911	0.489451
b4139	aspA	aspartate ammonia-lyase	1434	0.261891	0	0.577773	0.592215	0.493026	0.52371	0.577406	0.667364	0.349372	0.481172	0.552301	0.422594
b0682	chiQ	novel lipoprotein induced by chitosugars	324	0.261669	0.0032	0.323161	0.265617	0.484568	0.595679	0.583333	0.62963	0.37037	0.574074	0.5	0.583333
b2726	hypA	protein involved in nickel insertion into hydrogenases 3	348	0.261607	0.0026	0.303576	0.316751	0.531609	0.537356	0.646552	0.534483	0.405172	0.568966	0.543103	0.508621
b1403	insC	IS2 repressor TnpA	363	0.260906	0	0.274302	0.329968	0.534435	0.559229	0.661157	0.628099	0.404959	0.504132	0.53719	0.545455
b4272	insC	IS2 repressor TnpA	363	0.260906	0	0.274302	0.329968	0.534435	0.559229	0.661157	0.628099	0.404959	0.504132	0.53719	0.545455
b0360	insC	IS2 repressor TnpA	363	0.260906	0.0006	0.274302	0.329968	0.534435	0.559229	0.661157	0.628099	0.404959	0.504132	0.53719	0.545455
b1997	insC	IS2 repressor TnpA	363	0.260906	0.0008	0.274302	0.329968	0.534435	0.559229	0.661157	0.628099	0.404959	0.504132	0.53719	0.545455
b2861	insC	IS2 repressor TnpA	363	0.260906	0.0008	0.274302	0.329968	0.534435	0.559229	0.661157	0.628099	0.404959	0.504132	0.53719	0.545455
b3044	insC	IS2 repressor TnpA	363	0.260906	0.001	0.274302	0.329968	0.534435	0.559229	0.661157	0.628099	0.404959	0.504132	0.53719	0.545455
b3193	mlaD	ABC transporter maintaining OM lipid asymmetry, anchored periplasmic binding protein	549	0.260713	0	0.427493	0.417751	0.500911	0.535519	0.579235	0.672131	0.42623	0.453552	0.497268	0.480874
b4063	soxR	DNA-binding transcriptional dual regulator, Fe-S center for redox-sensing	462	0.260598	0	0.477983	0.492551	0.52381	0.554113	0.597403	0.584416	0.454545	0.564935	0.519481	0.512987
b4158	yjeO	inner membrane protein	312	0.26059	0.0068	0.27849	0.268066	0.480769	0.451923	0.432692	0.5	0.375	0.423077	0.634615	0.432692
b3280	yrdB	conserved protein	255	0.260488	0.1118	0.383337	0.275244	0.494118	0.572549	0.6	0.564706	0.388235	0.611765	0.494118	0.541176
b4567	yjjZ	predicted protein	234	0.260314	0.0702	0.319132	0.344124	0.482906	0.517094	0.5	0.487179	0.346154	0.371795	0.602564	0.692308
b2553	glnB	regulatory protein P-II for glutamine synthetase	336	0.260227	0.0006	0.537346	0.598924	0.514881	0.553571	0.607143	0.776786	0.339286	0.473214	0.598214	0.410714
b1930	yedF	conserved protein, UPF0033 family	231	0.260126	0.2438	0.260539	0.256859	0.489177	0.528139	0.597403	0.597403	0.337662	0.493506	0.532468	0.493506
b1532	marB	predicted protein	216	0.259978	0.378	0.102051	0.11171	0.50463	0.453704	0.625	0.569444	0.444444	0.361111	0.444444	0.430556
b3156	yhbS	predicted acyltransferase with acyl-CoA N-acyltransferase domain	501	0.259889	0	0.476278	0.415156	0.558882	0.522954	0.742515	0.580838	0.383234	0.508982	0.550898	0.479042
b3472	dcrB	periplasmic protein, predicted lipoprotein	555	0.259883	0	0.378093	0.378124	0.524324	0.551351	0.605405	0.681081	0.362162	0.486486	0.605405	0.486486
b2624	alpA	CP4-57 prophage; DNA-binding transcriptional activator	210	0.259627	0.8598	0.292683	0.265688	0.471429	0.533333	0.485714	0.585714	0.442857	0.471429	0.485714	0.542857
b1866	aspS	aspartyl-tRNA synthetase	1770	0.259246	0	0.606598	0.586746	0.537853	0.518079	0.640678	0.625424	0.389831	0.479661	0.583051	0.449153
b1332	ynaJ	predicted inner membrane protein, DUF2534 family	255	0.259168	0.0484	0.353127	0.335759	0.458824	0.494118	0.447059	0.611765	0.352941	0.317647	0.576471	0.552941
b3742	mioC	FMN-binding protein MioC	441	0.259125	0.0002	0.178376	0.176459	0.503401	0.52381	0.612245	0.646259	0.414966	0.489796	0.482993	0.435374
b3401	hslO	heat shock protein Hsp33	876	0.259029	0	0.54551	0.538854	0.530822	0.531963	0.65411	0.613014	0.34589	0.506849	0.592466	0.476027
b2510	yfgJ	conserved protein, DUF1407 family	213	0.258976	0.4014	0.0268268	0	0.483568	0.511737	0.633803	0.450704	0.366197	0.591549	0.450704	0.492958
b1731	cedA	cell division modulator	240	0.258957	0.2612	0.288363	0.298139	0.529167	0.525	0.625	0.525	0.425	0.475	0.5375	0.575
b3921	yiiR	predicted inner membrane protein, DUF805 family	438	0.258868	0	0.294163	0.262185	0.497717	0.515982	0.534247	0.568493	0.424658	0.438356	0.534247	0.541096
b2462	eutS	predicted carboxysome structural protein with predicted role in ethanol utilization	333	0.25885	0.002	0.267568	0.267449	0.510511	0.537538	0.603604	0.693694	0.414414	0.432432	0.513514	0.486486
b3309	rplX	50S ribosomal subunit protein L24	312	0.25882	0.0024	0.490698	0.572639	0.464744	0.560897	0.557692	0.759615	0.346154	0.519231	0.490385	0.403846
b3400	hslR	ribosome-associated heat shock protein Hsp15	399	0.258747	0.0002	0.31501	0.314698	0.538847	0.578947	0.639098	0.639098	0.413534	0.571429	0.56391	0.526316
b0550	rusA	DLP12 prophage; endonuclease RUS	360	0.258717	0.0006	0.476539	0.501288	0.533333	0.525	0.6	0.641667	0.408333	0.541667	0.591667	0.391667
b3774	ilvC	ketol-acid reductoisomerase, NAD(P)-binding	1473	0.258445	0	0.593661	0.58488	0.539036	0.543788	0.619145	0.645621	0.382892	0.492872	0.615071	0.492872
b1241	adhE	fused acetaldehyde-CoA dehydrogenase/iron-dependent alcohol dehydrogenase/pyruvate-formate lyase deactivase	2673	0.258321	0	0.638627	0.641078	0.506921	0.502432	0.601571	0.65881	0.414141	0.438833	0.505051	0.409652
b2281	nuoI	NADH:ubiquinone oxidoreductase, chain I	540	0.258167	0	0.51122	0.474415	0.546296	0.522222	0.572222	0.572222	0.422222	0.533333	0.644444	0.461111
b2698	recX	regulatory protein for RecA	498	0.258125	0	0.35631	0.367827	0.52008	0.534137	0.638554	0.572289	0.445783	0.566265	0.475904	0.463855
b0848	ybjM	inner membrane protein	375	0.258052	0.0006	0.218093	0.281737	0.501333	0.456	0.528	0.456	0.44	0.376	0.536	0.536
b2551	glyA	serine hydroxymethyltransferase	1251	0.258007	0	0.654529	0.642422	0.534772	0.521183	0.630695	0.666667	0.388489	0.505995	0.585132	0.390887
b2792	yqcC	conserved protein	327	0.25796	0.0042	0.305037	0.288541	0.529052	0.495413	0.678899	0.477064	0.348624	0.46789	0.559633	0.541284
b3025	qseB	quorum sensing DNA-binding response regulator in two-component regulatory system with QseC	657	0.257927	0	0.355539	0.383407	0.517504	0.544901	0.648402	0.621005	0.392694	0.520548	0.511416	0.493151
b3153	yhbO	stress-resistance protein	516	0.257668	0	0.462868	0.470898	0.503876	0.536822	0.610465	0.680233	0.383721	0.476744	0.517442	0.453488
b2765	queD	6-pyruvoyl tetrahydrobiopterin synthase (PTPS)	363	0.257606	0.0026	0.36918	0.365849	0.495868	0.509642	0.578512	0.586777	0.396694	0.479339	0.512397	0.46281
b2896	ygfX	predicted protein	405	0.257482	0.0002	0.190978	0.137439	0.538272	0.511111	0.577778	0.466667	0.42963	0.503704	0.607407	0.562963
b3344	yheM	protein required for 2-thiolation step of mnm(5)-s(2)U34-tRNA synthesis	357	0.257408	0.0012	0.328088	0.31411	0.504202	0.464986	0.638655	0.563025	0.436975	0.386555	0.436975	0.445378
b1181	ycgN	conserved protein	459	0.257281	0	0.391859	0.427037	0.477124	0.53159	0.54902	0.54902	0.392157	0.562092	0.490196	0.48366
b1227	narI	nitrate reductase 1, gamma (cytochrome b(NR)) subunit	675	0.257227	0	0.542359	0.484627	0.561481	0.471111	0.577778	0.506667	0.386667	0.408889	0.72	0.497778
b3559	glyS	glycine tRNA synthetase, beta subunit	2067	0.257207	0	0.596566	0.569883	0.55491	0.524432	0.671988	0.629898	0.384615	0.465893	0.608128	0.477504
b2457	eutM	predicted carboxysome structural protein, ethanolamine utilization protein	291	0.257083	0.0042	0.492185	0.553359	0.587629	0.539519	0.721649	0.731959	0.463918	0.43299	0.57732	0.453608
b3188	sfsB	DNA-binding transcriptional activator of maltose metabolism	276	0.256805	0.1208	0.229885	0.224488	0.503623	0.543478	0.456522	0.597826	0.5	0.48913	0.554348	0.543478
b2617	bamE	lipoprotein component of BamABCDE OM biogenesis complex	339	0.256781	0.0062	0.341168	0.339459	0.498525	0.507375	0.530973	0.60177	0.451327	0.442478	0.513274	0.477876
b4108	yjdM	conserved protein	333	0.256593	0.0014	0.605327	0.628837	0.465465	0.567568	0.486486	0.693694	0.324324	0.585586	0.585586	0.423423
b1648	ydhL	conserved protein	237	0.256593	0.326	0.107583	0.126639	0.518987	0.531646	0.594937	0.443038	0.455696	0.620253	0.506329	0.531646
b4176	yjeT	conserved protein, DUF2065 family	195	0.256441	0.6048	0.0365854	0	0.492308	0.512821	0.492308	0.630769	0.384615	0.369231	0.6	0.538462
b0624	crcB	inner membrane protein associated with chromosome condensation	381	0.256248	0.0002	0.133363	0.169527	0.488189	0.488189	0.480315	0.566929	0.464567	0.322835	0.519685	0.574803
b0171	pyrH	uridylate kinase	723	0.25613	0	0.506085	0.514329	0.529737	0.538036	0.618257	0.697095	0.406639	0.452282	0.564315	0.46473
b2156	lysP	lysine transporter	1467	0.256032	0	0.571695	0.529722	0.535787	0.475119	0.527607	0.595092	0.437628	0.390593	0.642127	0.439673
b1902	ftnB	ferritin B, probable ferrous iron reservoir	501	0.256027	0	0.442173	0.451595	0.479042	0.510978	0.586826	0.580838	0.323353	0.497006	0.526946	0.45509
b0114	aceE	pyruvate dehydrogenase, decarboxylase component E1, thiamin-binding	2661	0.255972	0	0.669112	0.659061	0.531003	0.517475	0.612176	0.613303	0.38106	0.532131	0.599775	0.40699
b4594	ymgJ	hypothetical protein b4594	183	0.255936	0.8854	0.217668	0.189063	0.382514	0.486339	0.360656	0.47541	0.459016	0.459016	0.327869	0.52459
b4162	orn	oligoribonuclease	543	0.2553	0	0.522334	0.469361	0.543278	0.541436	0.61326	0.618785	0.370166	0.513812	0.646409	0.491713
b0434	yajG	predicted lipoprotein	576	0.255134	0	0.58249	0.583422	0.515625	0.503472	0.552083	0.671875	0.385417	0.4375	0.609375	0.401042
b0617	citD	citrate lyase, acyl carrier (gamma) subunit	294	0.255078	0.014	0.383546	0.330049	0.561224	0.513605	0.673469	0.642857	0.397959	0.479592	0.612245	0.418367
b0349	mhpC	2-hydroxy-6-ketonona-2,4-dienedioic acid hydrolase	879	0.255051	0	0.461461	0.433239	0.547213	0.514221	0.614334	0.587031	0.406143	0.501706	0.62116	0.453925
b0803	ybiI	DksA-type zinc finger protein, function unknown	264	0.254815	0.082	0.293702	0.434285	0.526515	0.556818	0.625	0.625	0.488636	0.625	0.465909	0.420455
b0024	yaaY	predicted protein	216	0.254759	0.9432	0.0253976	0.00327317	0.490741	0.462963	0.513889	0.5	0.458333	0.416667	0.5	0.472222
b2498	upp	uracil phosphoribosyltransferase	624	0.254594	0	0.514922	0.515171	0.532051	0.551282	0.629808	0.706731	0.360577	0.466346	0.605769	0.480769
b3982	nusG	transcription termination factor	543	0.254446	0	0.546656	0.531556	0.519337	0.52302	0.640884	0.629834	0.375691	0.502762	0.541436	0.436464
b3164	pnp	polynucleotide phosphorylase/polyadenylase	2133	0.254237	0	0.667022	0.6545	0.541491	0.520394	0.66948	0.679325	0.40225	0.464135	0.552743	0.417722
b2527	hscB	DnaJ-like molecular chaperone specific for IscU	513	0.254127	0	0.484229	0.471154	0.526316	0.518519	0.654971	0.520468	0.327485	0.532164	0.596491	0.502924
b1655	ydhO	predicted peptidase, C40 clan	813	0.253877	0	0.276566	0.348422	0.479705	0.533825	0.476015	0.660517	0.487085	0.505535	0.476015	0.435424
b3598	yibI	inner membrane protein, DUF3302 family	360	0.253838	0.0016	0.356529	0.301893	0.519444	0.466667	0.558333	0.533333	0.375	0.408333	0.625	0.458333
b1634	dtpA	dipeptide and tripeptide permease A	1500	0.253698	0	0.531573	0.511866	0.517333	0.47	0.56	0.624	0.404	0.364	0.588	0.422
b3726	pstA	phosphate transporter subunit	888	0.25353	0	0.570371	0.522249	0.563063	0.489865	0.540541	0.608108	0.445946	0.324324	0.702703	0.537162
b4002	zraP	Zn-binding periplasmic protein	423	0.253472	0	0.175063	0.181044	0.539007	0.579196	0.574468	0.652482	0.460993	0.531915	0.58156	0.553191
b1576	ydfD	Qin prophage; predicted protein	189	0.252985	0.4668	0.213415	0.172766	0.439153	0.502646	0.587302	0.68254	0.349206	0.396825	0.380952	0.428571
b2762	cysH	3'-phosphoadenosine 5'-phosphosulfate reductase	732	0.252833	0	0.39861	0.40931	0.509563	0.546448	0.606557	0.590164	0.368852	0.536885	0.553279	0.512295
b0727	sucB	dihydrolipoyltranssuccinase	1215	0.252693	0	0.597602	0.562363	0.559671	0.533333	0.664198	0.666667	0.412346	0.451852	0.602469	0.481481
b1067	yceH	conserved protein, UPF0502 family	645	0.252582	0	0.489946	0.495785	0.52093	0.547287	0.660465	0.595349	0.376744	0.516279	0.525581	0.530233
b2017	yefM	antitoxin of the YoeB-YefM toxin-antitoxin system	249	0.25229	0.251	0.0784634	0.130212	0.485944	0.550201	0.518072	0.650602	0.409639	0.481928	0.53012	0.518072
b3092	uxaC	uronate isomerase	1410	0.252271	0	0.651868	0.616873	0.543972	0.510638	0.595745	0.574468	0.374468	0.523404	0.661702	0.434043
b4487	yjdP	conserved protein	327	0.252247	0.0008	0.139605	0.0903439	0.562691	0.541284	0.715596	0.522936	0.366972	0.678899	0.605505	0.422018
b4177	purA	adenylosuccinate synthetase	1296	0.252239	0	0.622976	0.60409	0.540123	0.505401	0.650463	0.641204	0.416667	0.488426	0.553241	0.386574
b0198	metI	DL-methionine transporter subunit	651	0.252207	0	0.5022	0.414415	0.525346	0.462366	0.576037	0.626728	0.423963	0.308756	0.576037	0.451613
b1282	yciH	initiation factor function partial mimic, SUI1 family	324	0.252028	0.0044	0.351054	0.411898	0.503086	0.58642	0.638889	0.712963	0.435185	0.574074	0.435185	0.472222
b4401	arcA	DNA-binding response regulator in two-component regulatory system with ArcB or CpxA	714	0.251924	0	0.466646	0.464268	0.512605	0.521008	0.588235	0.621849	0.361345	0.529412	0.588235	0.411765
b4520	ymgF	inner membrane division septum protein	216	0.251892	0.2086	0.198724	0.225907	0.407407	0.476852	0.472222	0.625	0.263889	0.388889	0.486111	0.416667
b1642	slyA	DNA-binding transcriptional activator	432	0.251874	0	0.226656	0.258383	0.483796	0.541667	0.611111	0.555556	0.361111	0.472222	0.479167	0.597222
b1792	yeaO	conserved protein	345	0.251859	0.0034	0.430034	0.395949	0.527536	0.542029	0.634783	0.565217	0.365217	0.547826	0.582609	0.513043
b0028	fkpB	FKBP-type peptidyl-prolyl cis-trans isomerase (rotamase)	447	0.251749	0	0.403812	0.371788	0.548098	0.498881	0.630872	0.624161	0.395973	0.42953	0.61745	0.442953
b1436	yncJ	predicted protein	228	0.251637	0.2746	0.177512	0.103163	0.491228	0.574561	0.631579	0.539474	0.381579	0.539474	0.460526	0.644737
b0246	yafW	CP4-6 prophage; antitoxin of the YkfI-YafW toxin-antitoxin system	315	0.251514	0.0038	0.542446	0.411405	0.574603	0.48254	0.580952	0.552381	0.428571	0.533333	0.714286	0.361905
b2525	fdx	[2Fe-2S] ferredoxin [Escherichia coli str. K-12 substr. MG1655]	333	0.251189	0.0056	0.381551	0.402985	0.522523	0.513514	0.630631	0.612613	0.414414	0.54955	0.522523	0.378378
b1789	yeaL	predicted inner membrane protein, UPF0756 family	444	0.251054	0	0.495434	0.431498	0.54955	0.468468	0.581081	0.614865	0.432432	0.283784	0.635135	0.506757
b4684	yqfG	expressed protein	123	0.250846	0.9288	0	0	0.349593	0.365854	0.365854	0.512195	0.292683	0.243902	0.390244	0.341463
b3964	yijD	inner membrane protein, DUF1422 family	357	0.250796	0.0028	0.436702	0.420956	0.495798	0.453782	0.563025	0.554622	0.403361	0.344538	0.521008	0.462185
b2702	srlA	glucitol/sorbitol-specific enzyme IIC component of PTS	561	0.250792	0	0.330329	0.311046	0.502674	0.461676	0.540107	0.561497	0.406417	0.411765	0.561497	0.411765
b3093	exuT	hexuronate transporter	1416	0.250557	0	0.566971	0.536193	0.543785	0.490819	0.565678	0.599576	0.449153	0.383475	0.616525	0.489407
b0450	glnK	nitrogen assimilation regulatory protein for GlnL, GlnE, and AmtB	336	0.250514	0.0018	0.401493	0.42992	0.511905	0.556548	0.625	0.723214	0.339286	0.482143	0.571429	0.464286
b0354	yaiL	predicted protein	537	0.250503	0	0.286661	0.343459	0.484171	0.582868	0.581006	0.703911	0.335196	0.536313	0.536313	0.50838
b2508	guaB	IMP dehydrogenase	1464	0.250499	0	0.622522	0.609078	0.547131	0.517077	0.665984	0.684426	0.444672	0.469262	0.530738	0.397541
b0861	artM	arginine transporter subunit	666	0.250371	0	0.526585	0.487127	0.524024	0.487988	0.518018	0.518018	0.391892	0.351351	0.662162	0.594595
b1586	ynfD	predicted protein	303	0.250356	0.0222	0.476434	0.332985	0.567657	0.455446	0.60396	0.584158	0.50495	0.445545	0.594059	0.336634
b0891	lolA	chaperone for lipoproteins	609	0.250347	0	0.42901	0.431112	0.510673	0.545156	0.541872	0.640394	0.413793	0.541872	0.576355	0.453202
b2890	lysS	lysine tRNA synthetase, constitutive	1515	0.250344	0	0.607905	0.593561	0.532013	0.513531	0.629703	0.615842	0.352475	0.49901	0.613861	0.425743
b0616	citE	citrate lyase, citryl-ACP lyase (beta) subunit	906	0.250306	0	0.57322	0.513829	0.577263	0.486755	0.688742	0.612583	0.430464	0.460265	0.612583	0.387417
b0237	pepD	aminoacyl-histidine dipeptidase (peptidase D)	1455	0.250265	0	0.533454	0.539837	0.514777	0.520962	0.614433	0.641237	0.371134	0.474227	0.558763	0.447423
b3509	hdeB	acid-resistance protein	324	0.250256	0.01	0.384893	0.359007	0.404321	0.524691	0.453704	0.638889	0.361111	0.435185	0.398148	0.5
b0118	acnB	bifunctional aconitate hydratase 2/2-methylisocitrate dehydratase	2595	0.250249	0	0.587712	0.558602	0.559538	0.510983	0.647399	0.628902	0.424277	0.450867	0.606936	0.453179
b4026	yjbE	predicted protein	240	0.250171	0.0186	0.118095	0.0892463	0.6125	0.516667	0.5375	0.775	0.7125	0.3	0.5875	0.475
b0055	djlA	DnaJ-like protein, membrane anchored	813	0.250152	0	0.385398	0.355349	0.527675	0.542435	0.601476	0.586716	0.391144	0.523985	0.590406	0.516605
b2809	ygdI	novel lipoprotein	225	0.250046	0.1978	0.231834	0.25391	0.471111	0.528889	0.466667	0.72	0.386667	0.506667	0.56	0.36
b0189	rof	modulator of Rho-dependent transcription termination	252	0.250025	0.098	0.358029	0.375376	0.480159	0.543651	0.595238	0.642857	0.309524	0.547619	0.535714	0.440476
b3981	secE	preprotein translocase membrane subunit	381	0.249961	0.0004	0.304334	0.269961	0.551181	0.503937	0.637795	0.669291	0.448819	0.330709	0.566929	0.511811
b3204	ptsN	sugar-specific enzyme IIA component of PTS	489	0.24991	0	0.505798	0.491151	0.523517	0.523517	0.625767	0.638037	0.404908	0.472393	0.539877	0.460123
b2953	yggU	conserved protein, UPF0235 family	288	0.249885	0.0242	0.275612	0.278044	0.479167	0.527778	0.625	0.666667	0.322917	0.489583	0.489583	0.427083
b2958	yggN	predicted protein	717	0.249858	0	0.507688	0.511705	0.527197	0.582985	0.598326	0.669456	0.368201	0.560669	0.615063	0.518828
b1591	dmsD	twin-argninine leader-binding protein for DmsA and TorA	612	0.249853	0	0.402722	0.390993	0.534314	0.493464	0.637255	0.460784	0.45098	0.426471	0.514706	0.593137
b0728	sucC	succinyl-CoA synthetase, beta subunit	1164	0.249844	0	0.584534	0.577985	0.544674	0.542096	0.68299	0.685567	0.391753	0.487113	0.559278	0.453608
b3305	rplF	50S ribosomal subunit protein L6	531	0.249631	0	0.624602	0.620373	0.52354	0.517891	0.666667	0.694915	0.423729	0.485876	0.480226	0.372881
b0161	degP	serine endoprotease (protease Do), membrane-associated	1422	0.249529	0	0.56509	0.545334	0.540788	0.534459	0.578059	0.685654	0.417722	0.472574	0.626582	0.445148
b2417	crr	glucose-specific enzyme IIA component of PTS	507	0.249389	0	0.50848	0.531222	0.475345	0.530572	0.568047	0.757396	0.319527	0.443787	0.538462	0.390533
b3823	rhtC	threonine efflux pump	618	0.249358	0	0.402361	0.386129	0.52589	0.469256	0.558252	0.592233	0.427184	0.368932	0.592233	0.446602
b1939	fliG	flagellar motor switching and energizing component	993	0.249339	0	0.493517	0.456722	0.556898	0.532729	0.661631	0.652568	0.344411	0.468278	0.664653	0.477341
b1950	fliR	flagellar export pore protein	783	0.249196	0	0.207237	0.23358	0.476373	0.435504	0.517241	0.517241	0.37931	0.272031	0.532567	0.517241
b3009	yghB	required, with yqjA, for membrane integrity; inner membrane protein	657	0.249128	0	0.457002	0.463402	0.511416	0.459665	0.547945	0.547945	0.410959	0.365297	0.575342	0.465753
b1101	ptsG	fused glucose-specific PTS enzymes: IIB component/IIC component	1431	0.249005	0	0.530822	0.504127	0.527603	0.466108	0.580713	0.631027	0.425577	0.366876	0.57652	0.400419
b2284	nuoF	NADH:ubiquinone oxidoreductase, chain F	1335	0.248973	0	0.492117	0.44718	0.563296	0.534082	0.606742	0.6	0.449438	0.519101	0.633708	0.483146
b1848	yebG	conserved protein regulated by LexA	288	0.24875	0.0264	0.179615	0.233441	0.496528	0.569444	0.635417	0.677083	0.354167	0.479167	0.5	0.552083
b3676	yidH	inner membrane protein, DUF202 family	345	0.248526	0.0064	0.344946	0.311568	0.521739	0.481159	0.556522	0.53913	0.4	0.373913	0.608696	0.530435
b4217	ytfK	conserved protein, DUF1107 family	204	0.248389	0.3984	0.214454	0.292144	0.441176	0.539216	0.529412	0.588235	0.235294	0.485294	0.558824	0.544118
b4322	uxuA	mannonate hydrolase	1182	0.248365	0	0.659634	0.625005	0.544839	0.518613	0.637056	0.63198	0.378173	0.507614	0.619289	0.416244
b4050	pspG	phage shock protein G	240	0.248324	0.0712	0.281693	0.206959	0.504167	0.479167	0.55	0.5875	0.325	0.275	0.6375	0.575
b4537	yecJ	predicted protein	249	0.248153	0.094	0.16192	0.21438	0.48996	0.481928	0.626506	0.626506	0.313253	0.39759	0.53012	0.421687
b1347	ydaC	Rac prophage; predicted protein	207	0.248034	0.2284	0.275388	0.136215	0.352657	0.594203	0.333333	0.666667	0.405797	0.536232	0.318841	0.57971
b3190	yrbA	predicted DNA-binding transcriptional regulator, BolA family	252	0.247995	0.1218	0.152812	0.17831	0.507937	0.527778	0.583333	0.642857	0.333333	0.52381	0.607143	0.416667
b3554	yiaF	conserved protein	708	0.247858	0	0.356895	0.355456	0.507062	0.516949	0.610169	0.567797	0.415254	0.444915	0.495763	0.538136
b0317	yahC	predicted inner membrane protein	495	0.24771	0	0.175463	0.143798	0.531313	0.49697	0.509091	0.6	0.527273	0.4	0.557576	0.490909
b0559	ybcW	DLP12 prophage; predicted protein	204	0.247568	0.2876	0.345727	0.241698	0.397059	0.539216	0.514706	0.705882	0.279412	0.455882	0.397059	0.455882
b2195	ccmG	periplasmic thioredoxin of cytochrome c-type biogenesis	555	0.247549	0	0.43779	0.403083	0.545946	0.527928	0.627027	0.567568	0.383784	0.513514	0.627027	0.502703
b1739	osmE	DNA-binding transcriptional activator	336	0.247412	0.009	0.186107	0.20831	0.5	0.547619	0.571429	0.6875	0.4375	0.5	0.491071	0.455357
b0059	rapA	RNA polymerase-associated helicase protein (ATPase and RNA polymerase recycling factor)	2904	0.247386	0	0.56651	0.536129	0.549587	0.514463	0.668388	0.577479	0.373967	0.510331	0.606405	0.455579
b1334	fnr	DNA-binding transcriptional dual regulator, global regulator of anaerobic growth	750	0.247363	0	0.448444	0.44262	0.517333	0.509333	0.564	0.596	0.388	0.52	0.6	0.412
b4523	yciX	hypothetical protein b4523	165	0.247229	0.9242	0	0	0.466667	0.569697	0.636364	0.509091	0.327273	0.563636	0.436364	0.636364
b3931	hslU	molecular chaperone and ATPase component of HslUV protease	1329	0.24714	0	0.54521	0.541663	0.527464	0.539503	0.629797	0.659142	0.361174	0.492099	0.591422	0.467269
b1225	narH	nitrate reductase 1, beta (Fe-S) subunit	1536	0.247097	0	0.641634	0.622815	0.53776	0.534505	0.578125	0.595703	0.40625	0.548828	0.628906	0.458984
b2171	yeiP	elongation factor P-like protein	570	0.247075	0	0.418049	0.440498	0.501754	0.536842	0.594737	0.652632	0.363158	0.494737	0.547368	0.463158
b0065	yabI	inner membrane protein, SNARE_assoc family	762	0.246972	0	0.410188	0.345305	0.53937	0.488189	0.551181	0.519685	0.429134	0.377953	0.637795	0.566929
b4383	deoB	phosphopentomutase	1221	0.246945	0	0.612371	0.586344	0.543817	0.505324	0.628993	0.633907	0.41769	0.501229	0.584767	0.380835
b4289	fecC	KpLE2 phage-like element; iron-dicitrate transporter subunit	996	0.246591	0	0.33058	0.291695	0.60743	0.464859	0.665663	0.554217	0.478916	0.331325	0.677711	0.509036
b1788	yoaI	predicted protein	102	0.246443	0.3642	0	0	0.431373	0.411765	0.5	0.617647	0.294118	0.205882	0.5	0.411765
b3816	corA	magnesium/nickel/cobalt transporter	948	0.246386	0	0.40959	0.38722	0.528481	0.506329	0.626582	0.547468	0.332278	0.477848	0.626582	0.493671
b0393	rdgC	nucleoid-associated ssDNA and dsDNA binding protein; competitive inhibitor of RecA function	909	0.246341	0	0.428476	0.4387	0.517052	0.556656	0.59736	0.620462	0.366337	0.49505	0.587459	0.554455
b1205	ychH	predicted inner membrane protein	276	0.246209	0.1028	0.206122	0.199778	0.536232	0.496377	0.619565	0.532609	0.402174	0.554348	0.586957	0.402174
b4565	sgcB	predicted enzyme IIB component of PTS	276	0.246149	0.0962	0.296561	0.243851	0.48913	0.496377	0.478261	0.652174	0.413043	0.423913	0.576087	0.413043
b3827	yigM	predicted inner membrane protein	897	0.246129	0	0.476144	0.406771	0.557414	0.468227	0.58194	0.538462	0.408027	0.38796	0.682274	0.478261
b1864	yebC	conserved protein, UPF0082 family	738	0.245827	0	0.602561	0.635639	0.523035	0.558266	0.630081	0.752033	0.434959	0.51626	0.504065	0.406504
b0044	fixX	predicted 4Fe-4S ferredoxin-type protein	285	0.245757	0.0224	0.409946	0.344393	0.57193	0.540351	0.663158	0.610526	0.378947	0.557895	0.673684	0.452632
b3987	rpoB	RNA polymerase, beta subunit	4026	0.245679	0	0.615868	0.611624	0.526577	0.522106	0.634128	0.623696	0.354694	0.513413	0.590909	0.42921
b1839	yebY	predicted protein	339	0.245667	0.0082	0.430383	0.383198	0.463127	0.528024	0.539823	0.654867	0.39823	0.442478	0.451327	0.486726
b0785	moaE	molybdopterin synthase, large subunit	450	0.245663	0	0.501612	0.502444	0.568889	0.56	0.66	0.66	0.453333	0.54	0.593333	0.48
b2620	smpB	trans-translation protein	480	0.245619	0	0.366339	0.366959	0.520833	0.545833	0.58125	0.625	0.4	0.55	0.58125	0.4625
b2393	nupC	nucleoside (except guanosine) transporter	1200	0.245462	0	0.50891	0.505127	0.5	0.451667	0.535	0.615	0.35	0.3425	0.615	0.3975
b0481	ybaK	conserved protein	477	0.245372	0	0.327927	0.321256	0.51153	0.545073	0.641509	0.685535	0.36478	0.45283	0.528302	0.496855
b1043	csgC	curli assembly protein	330	0.245355	0.0216	0.102344	0.0440976	0.430303	0.478788	0.472727	0.509091	0.427273	0.409091	0.390909	0.518182
b2723	hycC	hydrogenase 3, membrane subunit	1824	0.245353	0	0.478649	0.434029	0.582237	0.478618	0.625	0.585526	0.449013	0.360197	0.672697	0.490132
b4234	yjgA	conserved protein, ribosome-associated	549	0.245232	0	0.359054	0.38959	0.531876	0.570128	0.693989	0.617486	0.300546	0.601093	0.601093	0.491803
b1290	sapF	antimicrobial peptide transport ABC system ATP-binding protein	804	0.245035	0	0.391778	0.383312	0.513682	0.513682	0.597015	0.544776	0.384328	0.470149	0.559701	0.526119
b4679	yohP	expressed protein	81	0.244938	0.6214	0.0209049	0	0.358025	0.481481	0.407407	0.666667	0.185185	0.185185	0.481481	0.592593
b0579	ybdF	conserved protein	366	0.244831	0.004	0.425093	0.455102	0.47541	0.508197	0.557377	0.52459	0.336066	0.5	0.532787	0.5
b0684	fldA	flavodoxin 1	528	0.244769	0	0.543112	0.562766	0.49053	0.526515	0.613636	0.664773	0.346591	0.545455	0.511364	0.369318
b3405	ompR	DNA-binding response regulator in two-component regulatory system with EnvZ	717	0.244755	0	0.407529	0.35898	0.552301	0.511855	0.677824	0.560669	0.389121	0.485356	0.589958	0.48954
b3146	rsmI	16S rRNA C1402 ribose 2'-O-methyltransferase, SAM-dependent	858	0.244733	0	0.359971	0.359878	0.547786	0.531469	0.681818	0.583916	0.398601	0.472028	0.562937	0.538462
b2689	yqaA	inner membrane protein, COG1238 family	426	0.244716	0.0004	0.235751	0.257951	0.497653	0.478873	0.5	0.535211	0.478873	0.373239	0.514085	0.528169
b0764	modB	molybdate transporter subunit	687	0.244687	0	0.394732	0.384302	0.54294	0.459971	0.576419	0.554585	0.484716	0.327511	0.567686	0.497817
b1389	paaB	multicomponent oxygenase/reductase subunit for phenylacetic acid degradation	285	0.244686	0.1062	0.363724	0.425068	0.498246	0.519298	0.6	0.589474	0.431579	0.557895	0.463158	0.410526
b3082	higA	antitoxinof the HigB-HigA toxin-antitoxin system	414	0.244639	0.0002	0.205244	0.211046	0.487923	0.514493	0.586957	0.623188	0.384058	0.398551	0.492754	0.521739
b1382	ynbE	lipoprotein	183	0.244499	0.6598	0.0755171	0.162002	0.431694	0.508197	0.508197	0.704918	0.311475	0.377049	0.47541	0.442623
b2954	rdgB	dITP/XTP pyrophosphatase	591	0.244489	0	0.492968	0.498007	0.558376	0.510998	0.685279	0.624365	0.436548	0.467005	0.553299	0.441624
b4209	ytfE	iron-sulfur cluster repair protein RIC	660	0.244382	0	0.37509	0.351476	0.531818	0.548485	0.640909	0.627273	0.359091	0.504545	0.595455	0.513636
b3468	yhhN	predicted inner membrane protein, TMEM86 family	624	0.244328	0	0.33799	0.230151	0.567308	0.405449	0.572115	0.413462	0.451923	0.322115	0.677885	0.480769
b4255	rraB	protein inhibitor of RNase E	414	0.244284	0	0.414461	0.453051	0.492754	0.582126	0.717391	0.695652	0.275362	0.586957	0.485507	0.463768
b0050	apaG	protein associated with Co2+ and Mg2+ efflux	375	0.244258	0.0018	0.370761	0.342017	0.522667	0.490667	0.608	0.608	0.4	0.48	0.56	0.384
b4138	dcuA	C4-dicarboxylate antiporter	1299	0.244165	0	0.569149	0.535188	0.527329	0.449577	0.561201	0.635104	0.406467	0.307159	0.614319	0.406467
b0797	rhlE	ATP-dependent RNA helicase	1362	0.244118	0	0.509741	0.489639	0.568282	0.518355	0.696035	0.581498	0.431718	0.513216	0.577093	0.460352
b4188	yjfN	predicted protein	273	0.244081	0.23	0.233222	0.196976	0.512821	0.531136	0.582418	0.593407	0.428571	0.461538	0.527473	0.538462
b4406	yaeP	conserved protein	198	0.244071	0.5888	0.124207	0.0917073	0.510101	0.580808	0.621212	0.712121	0.363636	0.515152	0.545455	0.515152
b4373	rimI	acetylase for 30S ribosomal subunit protein S18	444	0.243955	0.0002	0.341334	0.328222	0.527027	0.518018	0.567568	0.621622	0.412162	0.459459	0.601351	0.472973
b1226	narJ	molybdenum-cofactor-assembly chaperone subunit (delta subunit) of nitrate reductase 1	708	0.243953	0	0.531527	0.49181	0.566384	0.524011	0.699153	0.550847	0.364407	0.491525	0.635593	0.529661
b3738	atpB	F0 sector of membrane-bound ATP synthase, subunit a	813	0.243884	0	0.369015	0.380495	0.504305	0.464945	0.531365	0.549815	0.328413	0.339483	0.653137	0.505535
b2262	menB	dihydroxynaphthoic acid synthetase	855	0.243817	0	0.625215	0.590829	0.557895	0.528655	0.621053	0.621053	0.407018	0.536842	0.645614	0.42807
b1103	hinT	purine nucleoside phosphoramidase	357	0.243796	0.0038	0.329188	0.348941	0.509804	0.515406	0.630252	0.630252	0.361345	0.453782	0.537815	0.462185
b2107	yohN	predicted protein	336	0.243562	0.009	0.368115	0.361159	0.502976	0.511905	0.464286	0.651786	0.4375	0.482143	0.607143	0.401786
b3310	rplN	50S ribosomal subunit protein L14	369	0.243523	0.0006	0.353215	0.373617	0.514905	0.525745	0.593496	0.682927	0.398374	0.495935	0.552846	0.398374
b2522	sseB	rhodanase-like enzyme, sulfur transfer from thiosulfate	774	0.243359	0	0.265741	0.310332	0.472868	0.541344	0.589147	0.643411	0.379845	0.46124	0.449612	0.51938
b0191	yaeJ	conserved protein	420	0.243244	0.0004	0.26128	0.217683	0.545238	0.55	0.614286	0.635714	0.471429	0.507143	0.55	0.507143
b3089	sstT	sodium:serine/threonine symporter	1242	0.243115	0	0.431278	0.404459	0.55314	0.456522	0.584541	0.591787	0.439614	0.323671	0.635266	0.454106
b0115	aceF	pyruvate dehydrogenase, dihydrolipoyltransacetylase component E2	1890	0.243076	0	0.658193	0.651146	0.547619	0.550794	0.65873	0.746032	0.419048	0.419048	0.565079	0.487302
b0438	clpX	ATPase and specificity subunit of ClpX-ClpP ATP-dependent serine protease	1272	0.243047	0	0.505741	0.513273	0.516509	0.540881	0.627358	0.641509	0.365566	0.507075	0.556604	0.474057
b3029	ygiN	quinol monooxygenase	312	0.243032	0.0274	0.296639	0.27228	0.509615	0.532051	0.644231	0.625	0.375	0.461538	0.509615	0.509615
b1124	potC	polyamine transporter subunit	792	0.24297	0	0.532993	0.556405	0.502525	0.477273	0.515152	0.575758	0.382576	0.32197	0.609848	0.534091
b3042	yqiC	conserved protein	288	0.242949	0.0376	0.196144	0.234576	0.5	0.576389	0.645833	0.604167	0.322917	0.53125	0.53125	0.59375
b1288	fabI	enoyl-	786	0.242933	0	0.648839	0.62519	0.534351	0.479644	0.610687	0.656489	0.435115	0.438931	0.557252	0.343511
b2667	ygaV	tributyltin-inducible repressor of ygaVP	297	0.24285	0.116	0.0312098	0.0342707	0.535354	0.508418	0.575758	0.606061	0.474747	0.444444	0.555556	0.474747
b1945	fliM	flagellar motor switching and energizing component	1002	0.242749	0	0.562012	0.538668	0.533932	0.503992	0.607784	0.57485	0.353293	0.48503	0.640719	0.452096
b3729	glmS	L-glutamine:D-fructose-6-phosphate aminotransferase	1827	0.242652	0	0.579049	0.558395	0.536398	0.506294	0.650246	0.600985	0.390805	0.469622	0.568144	0.448276
b3251	mreB	cell wall structural complex MreBCD, actin-like component MreB	1041	0.242635	0	0.546239	0.537441	0.544669	0.503362	0.654179	0.665706	0.435159	0.45245	0.544669	0.391931
b2398	yfeC	predicted DNA-binding protein, DUF1323 family	342	0.242367	0.0114	0.276615	0.3134	0.505848	0.55848	0.640351	0.596491	0.438596	0.517544	0.438596	0.561404
b3783	rho	transcription termination factor	1257	0.242289	0	0.553029	0.559907	0.504375	0.509944	0.594272	0.639618	0.365155	0.477327	0.553699	0.412888
b3406	greB	transcript cleavage factor	474	0.242165	0.0002	0.378441	0.4312	0.50211	0.546414	0.594937	0.632911	0.35443	0.582278	0.556962	0.424051
b0990	cspG	cold shock protein homolog, cold-inducible	210	0.242155	0.5262	0.129873	0.138688	0.447619	0.519048	0.514286	0.685714	0.357143	0.5	0.471429	0.371429
b1818	manY	mannose-specific enzyme IIC component of PTS	798	0.242091	0	0.515366	0.496568	0.517544	0.466165	0.601504	0.703008	0.402256	0.323308	0.548872	0.37218
b1607	ydgC	inner membrane protein, GlpM family	333	0.242018	0.0144	0.128127	0.094522	0.477477	0.459459	0.477477	0.585586	0.414414	0.324324	0.540541	0.468468
b3871	typA	GTP-binding protein	1821	0.242008	0	0.640107	0.621054	0.53542	0.50961	0.647446	0.640857	0.364086	0.495881	0.594728	0.392092
b1477	yddM	predicted DNA-binding transcriptional regulator	282	0.241969	0.1016	0.252337	0.207849	0.51773	0.553191	0.585106	0.617021	0.446809	0.414894	0.521277	0.62766
b4057	yjbR	conserved protein	354	0.241942	0.0022	0.569173	0.499227	0.50565	0.559322	0.627119	0.542373	0.330508	0.508475	0.559322	0.627119
b3925	glpX	fructose 1,6-bisphosphatase II	1008	0.241939	0	0.581537	0.54158	0.568452	0.539683	0.654762	0.71131	0.422619	0.47619	0.627976	0.431548
b3415	gntT	gluconate transporter, high-affinity GNT I system	1314	0.241903	0	0.495966	0.48151	0.534247	0.475647	0.568493	0.657534	0.413242	0.308219	0.621005	0.461187
b4021	pepE	(alpha)-aspartyl dipeptidase	687	0.241819	0	0.431717	0.407698	0.545852	0.497817	0.650655	0.620087	0.449782	0.427948	0.537118	0.445415
b0912	ihfB	integration host factor (IHF), DNA-binding protein, beta subunit	282	0.241816	0.1496	0.245671	0.304459	0.496454	0.539007	0.595745	0.617021	0.414894	0.531915	0.478723	0.468085
b2069	yegD	predicted chaperone	1350	0.241804	0	0.515259	0.473722	0.562222	0.534074	0.664444	0.588889	0.428889	0.488889	0.593333	0.524444
b2614	grpE	heat shock protein	591	0.241659	0	0.502732	0.529246	0.505922	0.57868	0.680203	0.720812	0.340102	0.477157	0.497462	0.538071
b0187	yaeR	predicted lyase	387	0.2416	0.0016	0.472024	0.457488	0.509044	0.501292	0.612403	0.542636	0.372093	0.503876	0.542636	0.457364
b0005	yaaX	predicted protein	294	0.24159	0.0432	0.1385	0.124	0.544218	0.517007	0.704082	0.469388	0.44898	0.612245	0.479592	0.469388
b1187	fadR	DNA-binding transcriptional dual regulator of fatty acid metabolism	717	0.241479	0	0.437368	0.408622	0.514644	0.51325	0.585774	0.577406	0.414226	0.502092	0.543933	0.460251
b0415	ribE	riboflavin synthase beta chain	468	0.241448	0	0.650734	0.66672	0.523504	0.529915	0.634615	0.782051	0.435897	0.429487	0.5	0.378205
b0893	serS	seryl-tRNA synthetase, also charges selenocysteinyl-tRNA with serine	1290	0.241433	0	0.4558	0.463076	0.527907	0.528682	0.660465	0.602326	0.383721	0.511628	0.539535	0.472093
b3705	yidC	membrane protein insertase	1644	0.241303	0	0.58648	0.561446	0.537105	0.497567	0.543796	0.569343	0.379562	0.448905	0.687956	0.474453
b3155	yhbQ	conserved protein, GIY-YIG nuclease superfamily	300	0.241289	0.0684	0.318124	0.253932	0.546667	0.563333	0.62	0.58	0.44	0.53	0.58	0.58
b4034	malE	maltose transporter subunit	1188	0.241248	0	0.495832	0.515907	0.511785	0.546296	0.555556	0.689394	0.388889	0.474747	0.590909	0.474747
b0483	ybaQ	predicted DNA-binding transcriptional regulator	339	0.241225	0.0058	0.280424	0.308749	0.451327	0.557522	0.584071	0.646018	0.336283	0.495575	0.433628	0.530973
b2294	yfbU	conserved protein, UPF0304 family	492	0.241149	0	0.277798	0.277602	0.477642	0.497967	0.542683	0.560976	0.353659	0.542683	0.536585	0.390244
b0492	ybbN	DnaK co-chaperone, thioredoxin-like protein	852	0.241144	0	0.474	0.433732	0.559859	0.544601	0.676056	0.53169	0.338028	0.478873	0.665493	0.623239
b2299	yfcD	predicted NUDIX hydrolase	540	0.241033	0	0.357917	0.420022	0.533333	0.555556	0.65	0.633333	0.411111	0.533333	0.538889	0.5
b2018	hisL	his operon leader peptide	48	0.241016	0.4424	0	0	0.4375	0.416667	0.75	0.3125	0.1875	0.6875	0.375	0.25
b1221	narL	DNA-binding response regulator in two-component regulatory system with NarX (or NarQ)	648	0.24099	0	0.407176	0.42328	0.518519	0.53858	0.634259	0.652778	0.351852	0.462963	0.569444	0.5
b3901	rhaM	L-rhamnose mutarotase	312	0.24099	0.0316	0.282171	0.277054	0.512821	0.522436	0.605769	0.586538	0.355769	0.528846	0.576923	0.451923
b2280	nuoJ	NADH:ubiquinone oxidoreductase, membrane subunit J	552	0.240905	0	0.467329	0.435066	0.539855	0.5	0.619565	0.63587	0.36413	0.358696	0.63587	0.505435
b0923	mukE	chromosome condensin MukBEF, MukE subunit	702	0.240886	0	0.380305	0.375566	0.518519	0.514245	0.636752	0.538462	0.358974	0.508547	0.559829	0.495726
b4046	zur	DNA-binding transcriptional repressor, Zn(II)-binding	513	0.240864	0.0002	0.415449	0.390661	0.524366	0.536062	0.660819	0.555556	0.380117	0.508772	0.532164	0.54386
b0430	cyoC	cytochrome o ubiquinol oxidase subunit III	612	0.240799	0	0.444915	0.417371	0.537582	0.45915	0.504902	0.598039	0.406863	0.387255	0.70098	0.392157
b4314	fimA	major type 1 subunit fimbrin (pilin)	546	0.240791	0	0.547773	0.51562	0.520147	0.5	0.598901	0.71978	0.521978	0.368132	0.43956	0.412088
b0313	betI	DNA-binding transcriptional repressor	585	0.240711	0	0.423332	0.36288	0.57094	0.528205	0.615385	0.574359	0.451282	0.497436	0.646154	0.512821
b3460	livJ	leucine/isoleucine/valine transporter subunit	1101	0.240633	0	0.520668	0.512459	0.545867	0.559491	0.613079	0.683924	0.39782	0.485014	0.626703	0.509537
b4258	valS	valyl-tRNA synthetase	2853	0.240495	0	0.62639	0.595571	0.546442	0.527865	0.613039	0.633018	0.382755	0.512093	0.643533	0.438486
b0049	apaH	diadenosine tetraphosphatase	840	0.240296	0	0.382276	0.326717	0.559524	0.517857	0.632143	0.546429	0.435714	0.496429	0.610714	0.510714
b0734	cydB	cytochrome d terminal oxidase, subunit II	1137	0.240277	0	0.589459	0.571705	0.540018	0.467018	0.55409	0.591029	0.416887	0.369393	0.649077	0.440633
b2645	yfjZ	CP4-57 prophage; antitoxin of the YpjF-YfjZ toxin-antitoxin system	315	0.240249	0.0414	0.307478	0.270639	0.549206	0.485714	0.590476	0.561905	0.447619	0.52381	0.609524	0.371429
b0318	yahD	ankyrin repeat protein	603	0.240072	0	0.306956	0.286207	0.456053	0.529022	0.58209	0.616915	0.373134	0.487562	0.412935	0.482587
b4548	ypjJ	predicted protein	198	0.240052	0.8098	0.0731707	0.0281634	0.550505	0.520202	0.545455	0.590909	0.5	0.575758	0.606061	0.393939
b2948	yqgE	predicted protein	561	0.240051	0	0.4249	0.420644	0.511586	0.495544	0.59893	0.609626	0.390374	0.427807	0.545455	0.449198
b0068	thiB	thiamin transporter subunit	981	0.239928	0	0.381883	0.357739	0.534149	0.523955	0.590214	0.614679	0.409786	0.48318	0.602446	0.474006
b1551	ynfN	Qin prophage; cold shock-induced protein	153	0.239927	0.7392	0.0304878	0	0.437908	0.542484	0.607843	0.666667	0.411765	0.431373	0.294118	0.529412
b0418	pgpA	phosphatidylglycerophosphatase A	516	0.239884	0	0.289395	0.210683	0.532946	0.488372	0.534884	0.575581	0.412791	0.430233	0.651163	0.459302
b1141	xisE	e14 prophage; predicted excisionase	243	0.239839	0.6692	0.145917	0.138951	0.44856	0.54321	0.506173	0.555556	0.419753	0.506173	0.419753	0.567901
b2026	hisI	fused phosphoribosyl-AMP cyclohydrolase/phosphoribosyl-ATP pyrophosphatase	609	0.239759	0	0.496824	0.415815	0.546798	0.536946	0.596059	0.591133	0.384236	0.497537	0.660099	0.522167
b1134	nudJ	bifunctional thiamin pyrimidine pyrophosphate hydrolase/ thiamin pyrophosphate hydrolase	459	0.23975	0.0002	0.433437	0.429434	0.505447	0.509804	0.594771	0.568627	0.405229	0.496732	0.51634	0.464052
b3055	ygiM	SH3 domain protein	618	0.2397	0	0.518044	0.474954	0.529126	0.540453	0.582524	0.626214	0.383495	0.524272	0.621359	0.470874
b4553	ysaB	predicted protein	297	0.239673	0.1276	0.0511732	0.0196829	0.481481	0.501684	0.545455	0.545455	0.363636	0.464646	0.535354	0.494949
b3357	crp	DNA-binding transcriptional dual regulator	630	0.239664	0	0.474124	0.48782	0.496825	0.528571	0.585714	0.6	0.357143	0.495238	0.547619	0.490476
b0098	secA	preprotein translocase subunit, ATPase	2703	0.239597	0	0.532139	0.536273	0.524602	0.54273	0.63707	0.630411	0.36515	0.516093	0.571587	0.481687
b1380	ldhA	fermentative D-lactate dehydrogenase, NAD-dependent	987	0.239542	0	0.467963	0.474141	0.502533	0.51773	0.589666	0.6231	0.355623	0.480243	0.56231	0.449848
b4172	hfq	HF-I, host factor for RNA phage Q beta replication	306	0.239414	0.079	0.278359	0.288783	0.493464	0.506536	0.54902	0.588235	0.392157	0.529412	0.539216	0.401961
b3238	yhcN	conserved protein	261	0.239412	0.1532	0.217598	0.181549	0.490421	0.532567	0.563218	0.724138	0.482759	0.413793	0.425287	0.45977
b2683	ygaH	probable L-valine exporter, norvaline resistance	333	0.23936	0.019	0.239988	0.202795	0.54955	0.459459	0.594595	0.585586	0.45045	0.351351	0.603604	0.441441
b1306	pspC	DNA-binding transcriptional activator	357	0.239291	0.0098	0.262646	0.2353	0.504202	0.473389	0.579832	0.554622	0.378151	0.411765	0.554622	0.453782
b1540	ydfH	predicted DNA-binding transcriptional regulator	684	0.239217	0	0.307027	0.309451	0.502924	0.501462	0.622807	0.54386	0.350877	0.530702	0.535088	0.429825
b1667	ydhR	predicted monooxygenase	303	0.239199	0.0296	0.250512	0.274851	0.448845	0.521452	0.613861	0.633663	0.326733	0.49505	0.405941	0.435644
b3037	ygiB	conserved protein, UPF0441 family	669	0.239192	0	0.494941	0.515005	0.562033	0.529148	0.573991	0.641256	0.573991	0.479821	0.538117	0.466368
b3764	yifE	conserved protein, UPF0438 family	336	0.239061	0.021	0.244985	0.275505	0.485119	0.532738	0.607143	0.589286	0.410714	0.580357	0.4375	0.428571
b0001	thrL	thr operon leader peptide	63	0.238898	0.643	0.325202	0.256585	0.52381	0.492063	0.238095	0.952381	0.666667	0.333333	0.666667	0.190476
b3291	mscL	mechanosensitive channel protein, high conductance	408	0.238897	0.0002	0.452924	0.48091	0.453431	0.509804	0.566176	0.676471	0.316176	0.382353	0.477941	0.470588
b3425	glpE	thiosulfate:cyanide sulfurtransferase (rhodanese)	324	0.238836	0.0104	0.530105	0.462049	0.540123	0.540123	0.638889	0.62037	0.342593	0.546296	0.638889	0.453704
b2134	pbpG	D-alanyl-D-alanine endopeptidase	930	0.238639	0	0.472729	0.475571	0.508602	0.519355	0.532258	0.635484	0.432258	0.406452	0.56129	0.516129
b3870	glnA	glutamine synthetase	1407	0.238511	0	0.597612	0.572315	0.530206	0.497512	0.61194	0.614072	0.394456	0.466951	0.584222	0.411514
b3446	yrhB	predicted protein	282	0.238498	0.1074	0.0993024	0.0753902	0.457447	0.510638	0.595745	0.606383	0.37234	0.510638	0.404255	0.414894
b0442	ybaV	conserved protein, ComEA homolog	369	0.238393	0.002	0.346417	0.291012	0.552846	0.579946	0.642276	0.723577	0.471545	0.430894	0.544715	0.585366
b0763	modA	molybdate transporter subunit	771	0.238324	0	0.458756	0.461732	0.511025	0.534371	0.618677	0.677043	0.431907	0.428016	0.48249	0.498054
b1811	yoaH	conserved protein	177	0.238313	0.7456	0.00403415	0	0.570621	0.581921	0.728814	0.627119	0.372881	0.525424	0.610169	0.59322
b3677	yidI	inner membrane protein	447	0.238208	0.0002	0.202466	0.250927	0.483221	0.487696	0.510067	0.671141	0.409396	0.38255	0.530201	0.409396
b2425	cysP	thiosulfate transporter subunit	1014	0.238205	0	0.582727	0.561539	0.538462	0.539448	0.568047	0.621302	0.372781	0.5	0.674556	0.497041
b3494	uspB	universal stress (ethanol tolerance) protein B	333	0.237988	0.041	0.388524	0.338085	0.474474	0.453453	0.54955	0.468468	0.378378	0.477477	0.495495	0.414414
b1203	ychF	predicted GTP-binding protein	1089	0.237845	0	0.462632	0.481473	0.511478	0.540863	0.625344	0.688705	0.369146	0.484848	0.539945	0.449036
b4107	yjdN	conserved protein	441	0.237798	0.0002	0.212615	0.189276	0.519274	0.512472	0.530612	0.619048	0.435374	0.489796	0.591837	0.428571
b2065	dcd	2'-deoxycytidine 5'-triphosphate deaminase	579	0.237716	0	0.489546	0.357166	0.606218	0.51468	0.694301	0.57513	0.455959	0.481865	0.668394	0.487047
b3226	nanR	DNA-binding transcriptional repressor of the nan operon, induced by sialic acid	789	0.237713	0	0.439649	0.422766	0.524715	0.493029	0.638783	0.574144	0.39924	0.479087	0.536122	0.425856
b0864	artP	arginine transporter subunit	726	0.23771	0	0.489098	0.485741	0.528926	0.50551	0.628099	0.566116	0.384298	0.479339	0.57438	0.471074
b4113	basR	DNA-binding response regulator in two-component regulatory system with BasS	666	0.237555	0	0.358602	0.332117	0.534535	0.533033	0.63964	0.608108	0.351351	0.504505	0.612613	0.486486
b1714	pheS	phenylalanine tRNA synthetase, alpha subunit	981	0.237554	0	0.518602	0.494466	0.540265	0.495413	0.623853	0.590214	0.397554	0.474006	0.599388	0.422018
b1004	wrbA	NAD(P)H:quinone oxidoreductase	594	0.237494	0	0.437878	0.441093	0.542088	0.511785	0.626263	0.651515	0.494949	0.454545	0.505051	0.429293
b3169	nusA	transcription termination/antitermination L factor	1485	0.237476	0	0.574244	0.585929	0.52862	0.550842	0.676768	0.69697	0.361616	0.492929	0.547475	0.462626
b4039	ubiC	chorismate--pyruvate lyase	495	0.237291	0	0.331605	0.326585	0.531313	0.511111	0.587879	0.460606	0.448485	0.442424	0.557576	0.630303
b4243	yjgF	conserved protein, UPF0131 family	384	0.237276	0.0008	0.295861	0.276144	0.533854	0.523438	0.617188	0.742188	0.414062	0.398438	0.570312	0.429688
b1267	yciO	predicted RNA binding protein	618	0.237223	0	0.504624	0.513734	0.483819	0.508091	0.572816	0.587379	0.364078	0.480583	0.514563	0.456311
b3366	nirD	nitrite reductase, NAD(P)H-binding, small subunit	324	0.237211	0.0062	0.658734	0.583139	0.564815	0.533951	0.611111	0.574074	0.351852	0.555556	0.731481	0.472222
b2359	yfdP	CPS-53 (KpLE1) prophage; predicted protein	360	0.237188	0.0042	0.343654	0.369285	0.505556	0.55	0.616667	0.683333	0.4	0.525	0.5	0.441667
b4277	yjgZ	KpLE2 phage-like element; predicted protein	327	0.237156	0.0452	0.181207	0.0662732	0.587156	0.498471	0.642202	0.477064	0.559633	0.486239	0.559633	0.53211
b3644	yicC	conserved protein, UPF0701 family	861	0.23709	0	0.430668	0.434717	0.54007	0.554007	0.66899	0.623693	0.344948	0.519164	0.606272	0.519164
b4137	cutA	divalent-cation tolerance protein, copper sensitivity	336	0.237066	0.0344	0.266483	0.274059	0.502976	0.502976	0.598214	0.544643	0.401786	0.419643	0.508929	0.544643
b3467	yhhM	conserved protein, DUF2500 family	357	0.237059	0.0128	0.298993	0.27459	0.515406	0.540616	0.596639	0.596639	0.394958	0.521008	0.554622	0.504202
b3911	cpxA	sensory histidine kinase in two-component regulatory system with CpxR	1371	0.237011	0	0.476427	0.443095	0.547046	0.522247	0.617068	0.56674	0.402626	0.487965	0.621444	0.512035
b3461	rpoH	RNA polymerase, sigma 32 (sigma H) factor	852	0.236946	0	0.528154	0.509795	0.543427	0.535211	0.633803	0.609155	0.369718	0.514085	0.626761	0.482394
b2618	yfjF	conserved protein, UPF0125 family	288	0.236933	0.07	0.2359	0.214322	0.513889	0.569444	0.65625	0.65625	0.395833	0.541667	0.489583	0.510417
b3343	yheL	protein required for 2-thiolation step of mnm(5)-s(2)U34-tRNA synthesis	285	0.236872	0.122	0.27309	0.221915	0.505263	0.466667	0.610526	0.568421	0.368421	0.452632	0.536842	0.378947
b1712	ihfA	integration host factor (IHF), DNA-binding protein, alpha subunit	297	0.236851	0.0734	0.163041	0.206327	0.505051	0.565657	0.616162	0.626263	0.373737	0.555556	0.525253	0.515152
b1308	pspE	thiosulfate:cyanide sulfurtransferase (rhodanese)	312	0.236835	0.0228	0.388654	0.41052	0.512821	0.548077	0.634615	0.663462	0.336538	0.5	0.567308	0.480769
b0525	ppiB	peptidyl-prolyl cis-trans isomerase B (rotamase B)	492	0.236813	0	0.581473	0.559029	0.481707	0.53252	0.542683	0.719512	0.347561	0.52439	0.554878	0.353659
b0183	rnhB	ribonuclease HII, degrades RNA of DNA-RNA hybrids	594	0.236798	0	0.482285	0.43901	0.574074	0.525253	0.686869	0.626263	0.424242	0.449495	0.611111	0.5
b2840	ygeA	conserved protein, Asp/Glu_racemase family	690	0.236737	0	0.304995	0.280115	0.510145	0.524638	0.621739	0.608696	0.434783	0.473913	0.473913	0.491304
b4182	yjfJ	conserved protein, PspA/IM30 family	696	0.236668	0	0.241207	0.308234	0.515805	0.567529	0.655172	0.655172	0.405172	0.50431	0.487069	0.543103
b0968	yccX	weak acylphosphatase	276	0.236515	0.2396	0.262127	0.329666	0.528986	0.568841	0.608696	0.608696	0.445652	0.576087	0.532609	0.521739
b2565	recO	gap repair protein	726	0.236491	0	0.329459	0.319212	0.541322	0.498623	0.595041	0.545455	0.454545	0.483471	0.57438	0.466942
b2150	mglB	methyl-galactoside transporter subunit	996	0.236407	0	0.490622	0.520378	0.512048	0.567269	0.593373	0.722892	0.358434	0.487952	0.584337	0.490964
b2635	ypjK	CP4-57 prophage; predicted inner membrane protein	234	0.236159	0.065	0.330993	0.290461	0.538462	0.470085	0.615385	0.769231	0.448718	0.24359	0.551282	0.397436
b1782	mipA	scaffolding protein for murein synthesizing machinery	744	0.236097	0	0.518754	0.508205	0.522849	0.5	0.53629	0.604839	0.443548	0.552419	0.58871	0.342742
b0853	ybjN	predicted oxidoreductase	474	0.236038	0.0004	0.239588	0.23439	0.485232	0.478903	0.601266	0.556962	0.316456	0.424051	0.537975	0.455696
b2749	ygbE	conserved inner membrane protein	321	0.23595	0.022	0.204932	0.267993	0.485981	0.461059	0.476636	0.579439	0.383178	0.317757	0.598131	0.485981
b1056	yceI	secreted protein	573	0.235888	0	0.365941	0.3889	0.47644	0.528796	0.539267	0.685864	0.376963	0.507853	0.513089	0.39267
b2141	yohJ	inner membrane protein, UPF0299 family	396	0.235659	0.0004	0.423632	0.401985	0.494949	0.472222	0.568182	0.545455	0.356061	0.363636	0.560606	0.507576
b2488	hyfH	hydrogenase 4, Fe-S subunit	543	0.235648	0	0.319337	0.264868	0.550645	0.506446	0.58011	0.541436	0.475138	0.491713	0.596685	0.486188
b2323	fabB	3-oxoacyl-	1218	0.235554	0	0.620444	0.564317	0.567323	0.503284	0.615764	0.672414	0.465517	0.458128	0.62069	0.37931
b3950	frwB	predicted enzyme IIB component of PTS	318	0.235346	0.0044	0.379993	0.295595	0.496855	0.581761	0.584906	0.811321	0.424528	0.433962	0.481132	0.5
b0825	fsaA	fructose-6-phosphate aldolase 1	660	0.235284	0	0.489234	0.468429	0.543939	0.537879	0.654545	0.654545	0.436364	0.386364	0.540909	0.572727
b2944	yggI	conserved protein	495	0.235182	0	0.313151	0.252607	0.555556	0.50101	0.654545	0.50303	0.406061	0.539394	0.606061	0.460606
b0036	caiD	carnitinyl-CoA dehydratase	783	0.235175	0	0.540717	0.544493	0.542784	0.53129	0.643678	0.662835	0.436782	0.455939	0.547893	0.475096
b2105	rcnR	DNA-binding transcriptional repressor of rcnA	270	0.235174	0.056	0.321205	0.32518	0.488889	0.574074	0.677778	0.655556	0.277778	0.533333	0.511111	0.533333
b4527	ydaF	Rac prophage; predicted protein	153	0.235169	0.3488	0	0	0.503268	0.568627	0.431373	0.686275	0.431373	0.529412	0.647059	0.490196
b1258	yciF	predicted rubrerythrin/ferritin-like metal-binding protein	498	0.235063	0	0.184729	0.297015	0.431727	0.596386	0.566265	0.728916	0.319277	0.512048	0.409639	0.548193
b2377	yfdY	predicted inner membrane protein	240	0.235039	0.3396	0	0.0730683	0.483333	0.45	0.45	0.5875	0.3875	0.3375	0.6125	0.425
b2082	ogrK	positive regulator of P2 growth (insertion of P2 ogr gene into the chromosome)	216	0.234965	0.646	0.0340902	0.0438488	0.513889	0.513889	0.513889	0.5	0.430556	0.527778	0.597222	0.513889
b3255	accB	acetyl CoA carboxylase, BCCP subunit	468	0.23487	0.0002	0.431888	0.436168	0.521368	0.538462	0.628205	0.698718	0.416667	0.403846	0.519231	0.512821
b2197	ccmE	periplasmic heme chaperone	477	0.23486	0	0.426383	0.400127	0.536688	0.540881	0.647799	0.610063	0.383648	0.503145	0.578616	0.509434
b4484	cpxP	inhibitor of the cpx response; periplasmic adaptor protein	498	0.234708	0.0002	0.210354	0.256678	0.502008	0.556225	0.614458	0.578313	0.385542	0.542169	0.506024	0.548193
b3466	yhhL	conserved protein, DUF1145 family	267	0.234692	0.1016	0.26678	0.292898	0.460674	0.468165	0.505618	0.52809	0.280899	0.348315	0.595506	0.52809
b0435	bolA	stationary-phase morphogene, transcriptional repressor for mreB; also regulator for dacA, dacC, and ampC	315	0.234531	0.0868	0.26792	0.2523	0.488889	0.507937	0.590476	0.6	0.419048	0.47619	0.457143	0.447619
b4131	cadA	lysine decarboxylase, acid-inducible	2145	0.234519	0	0.579349	0.597085	0.476457	0.504895	0.528671	0.61958	0.362238	0.485315	0.538462	0.40979
b0851	nfsA	nitroreductase A, NADPH-dependent, FMN-dependent	720	0.234356	0	0.432105	0.414512	0.527778	0.508333	0.591667	0.554167	0.425	0.495833	0.566667	0.475
b0027	lspA	prolipoprotein signal peptidase (signal peptidase II)	492	0.234336	0	0.33821	0.287366	0.538618	0.469512	0.554878	0.579268	0.396341	0.420732	0.664634	0.408537
b3382	yhfY	conserved protein	360	0.234187	0.0056	0.323068	0.300241	0.516667	0.575	0.625	0.625	0.333333	0.508333	0.591667	0.591667
b4259	holC	DNA polymerase III, chi subunit	441	0.234181	0	0.426612	0.397088	0.544218	0.537415	0.619048	0.619048	0.462585	0.52381	0.55102	0.469388
b3168	infB	fused protein chain initiation factor 2, IF2: membrane protein/conserved protein	2670	0.234107	0	0.602124	0.608985	0.534831	0.565169	0.682022	0.698876	0.4	0.521348	0.522472	0.475281
b0784	moaD	molybdopterin synthase, small subunit	243	0.233991	0.2292	0.199556	0.146137	0.563786	0.518519	0.703704	0.641975	0.407407	0.395062	0.580247	0.518519
b4144	yjeI	conserved protein	351	0.233881	0.0134	0.216	0.171329	0.555556	0.558405	0.581197	0.666667	0.495726	0.547009	0.589744	0.461538
b3200	lptA	periplasmic LPS-binding protein	555	0.233812	0	0.446761	0.44981	0.499099	0.545946	0.572973	0.686486	0.32973	0.518919	0.594595	0.432432
b0261	mmuM	CP4-6 prophage; S-methylmethionine:homocysteine methyltransferase	930	0.233688	0	0.518851	0.426527	0.604301	0.524731	0.680645	0.56129	0.470968	0.474194	0.66129	0.53871
b0226	dinJ	antitoxin of YafQ-DinJ toxin-antitoxin system	258	0.233578	0.1984	0.164634	0.149327	0.472868	0.534884	0.593023	0.697674	0.348837	0.453488	0.476744	0.453488
b1798	leuE	neutral amino-acid efflux system	636	0.233531	0	0.245368	0.284527	0.45283	0.47327	0.471698	0.59434	0.377358	0.372642	0.509434	0.45283
b4388	serB	3-phosphoserine phosphatase	966	0.233521	0	0.458715	0.427088	0.568323	0.532091	0.652174	0.630435	0.413043	0.453416	0.639752	0.512422
b0720	gltA	citrate synthase	1281	0.23352	0	0.532585	0.526902	0.508197	0.489461	0.557377	0.601874	0.400468	0.4637	0.566745	0.40281
b1566	flxA	Qin prophage; predicted protein	330	0.23349	0.0068	0.0692512	0.104893	0.433333	0.624242	0.490909	0.727273	0.345455	0.509091	0.463636	0.636364
b3751	rbsB	D-ribose transporter subunit	888	0.233465	0	0.482246	0.492439	0.529279	0.550676	0.648649	0.726351	0.371622	0.449324	0.567568	0.476351
b2014	yeeF	predicted amino-acid transporter	1356	0.233367	0	0.561188	0.5249	0.528024	0.45944	0.544248	0.59292	0.40708	0.331858	0.632743	0.45354
b3349	slyD	FKBP-type peptidyl prolyl cis-trans isomerase (rotamase)	588	0.233269	0	0.682317	0.681971	0.556122	0.545918	0.77551	0.663265	0.346939	0.607143	0.545918	0.367347
b3388	damX	cell division protein that binds to the septal ring	1284	0.233219	0	0.403056	0.47852	0.546729	0.544393	0.628505	0.628505	0.504673	0.471963	0.507009	0.53271
b1521	uxaB	altronate oxidoreductase, NAD-dependent	1449	0.233171	0	0.483151	0.474307	0.521049	0.510007	0.639752	0.57971	0.3706	0.490683	0.552795	0.459627
b3956	ppc	phosphoenolpyruvate carboxylase	2649	0.23317	0	0.484134	0.434137	0.557191	0.522084	0.635334	0.573046	0.405436	0.486976	0.630804	0.506229
b2303	folX	D-erythro-7,8-dihydroneopterin triphosphate 2'-epimerase and dihydroneopterin aldolase	360	0.233093	0.0074	0.364854	0.416173	0.452778	0.525	0.533333	0.641667	0.316667	0.508333	0.508333	0.425
b2530	iscS	cysteine desulfurase (tRNA sulfurtransferase), PLP-dependent	1212	0.233012	0	0.595202	0.578602	0.534653	0.513201	0.606436	0.626238	0.393564	0.502475	0.60396	0.410891
b0426	yajQ	Phi6 host factor; binds ATP and GTP	489	0.232908	0	0.453571	0.494444	0.503067	0.550102	0.588957	0.662577	0.319018	0.533742	0.601227	0.453988
b2913	serA	D-3-phosphoglycerate dehydrogenase	1230	0.232862	0	0.419663	0.403634	0.530894	0.522764	0.62439	0.626829	0.385366	0.44878	0.582927	0.492683
b1561	rem	Qin prophage; predicted protein	249	0.232848	0.2986	0.252441	0.161278	0.409639	0.53012	0.506024	0.650602	0.349398	0.493976	0.373494	0.445783
b0327	yahM	predicted protein	243	0.232818	0.6928	0.230946	0.15879	0.469136	0.55144	0.469136	0.555556	0.444444	0.45679	0.493827	0.641975
b2314	dedD	membrane-anchored periplasmic protein involved in septation	660	0.232764	0	0.449632	0.410834	0.572727	0.560606	0.7	0.645455	0.463636	0.418182	0.554545	0.618182
b3437	gntK	gluconate kinase 2	525	0.232746	0	0.477854	0.493573	0.499048	0.527619	0.594286	0.617143	0.342857	0.502857	0.56	0.462857
b4384	deoD	purine-nucleoside phosphorylase	717	0.232745	0	0.61539	0.59342	0.525802	0.497908	0.594142	0.698745	0.393305	0.447699	0.589958	0.34728
b0999	cbpM	modulator of CbpA co-chaperone	303	0.232686	0.0562	0.280902	0.320359	0.544554	0.511551	0.673267	0.594059	0.366337	0.425743	0.594059	0.514851
b2136	yohD	inner membrane protein, DedA family	576	0.232673	0	0.491246	0.355844	0.546875	0.498264	0.625	0.526042	0.385417	0.453125	0.630208	0.515625
b4536	yobH	predicted protein	237	0.23253	0.7678	0.121951	0.077222	0.443038	0.540084	0.443038	0.64557	0.43038	0.468354	0.455696	0.506329
b0622	pagP	phospholipid:lipid A palmitoyltransferase	558	0.232501	0	0.209017	0.245471	0.469534	0.505376	0.494624	0.569892	0.424731	0.521505	0.489247	0.424731
b4550	yhdL	conserved protein, DUF331 family	216	0.232468	0.6594	0.00510488	0.141488	0.439815	0.606481	0.513889	0.625	0.388889	0.666667	0.416667	0.527778
b1891	flhC	DNA-binding transcriptional dual regulator with FlhD	576	0.232363	0	0.385615	0.383998	0.493056	0.515625	0.5625	0.520833	0.432292	0.5	0.484375	0.526042
b1279	yciS	conserved inner membrane protein	306	0.232314	0.074	0.329585	0.2707	0.506536	0.486928	0.568627	0.519608	0.382353	0.352941	0.568627	0.588235
b0806	mcbA	colanic acid mucoidy stimulation protein	258	0.232238	0.3986	0.218078	0.101388	0.531008	0.53876	0.569767	0.686047	0.476744	0.465116	0.546512	0.465116
b2727	hypB	GTP hydrolase involved in nickel liganding into hydrogenases	870	0.232183	0	0.526215	0.501149	0.552874	0.513793	0.631034	0.631034	0.431034	0.493103	0.596552	0.417241
b1550	gnsB	Qin prophage; multicopy suppressor of secG(Cs) and fabA6(Ts)	171	0.232175	0.1504	0.210834	0.333134	0.298246	0.631579	0.350877	0.824561	0.263158	0.526316	0.280702	0.54386
b2207	napD	assembly protein for periplasmic nitrate reductase	261	0.231881	0.1408	0.307317	0.251683	0.547893	0.570881	0.655172	0.666667	0.367816	0.505747	0.62069	0.54023
b0437	clpP	proteolytic subunit of ClpA-ClpP and ClpX-ClpP ATP-dependent serine proteases	621	0.231871	0	0.353146	0.344446	0.512077	0.500805	0.589372	0.594203	0.376812	0.463768	0.570048	0.444444
b3834	yigP	conserved protein, SCP2 family	603	0.231871	0	0.401368	0.390193	0.558872	0.524046	0.681592	0.616915	0.422886	0.447761	0.572139	0.507463
b0329	yahO	predicted protein	273	0.231813	0.031	0.164117	0.194163	0.391941	0.604396	0.43956	0.791209	0.318681	0.472527	0.417582	0.549451
b0655	gltI	glutamate and aspartate transporter subunit	906	0.231795	0	0.472337	0.506576	0.488962	0.534216	0.55298	0.652318	0.357616	0.490066	0.556291	0.460265
b2004	yeeU	CP4-44 prophage; antitoxin of the YeeV-YeeU toxin-antitoxin system	366	0.231714	0.0092	0.345363	0.227698	0.576503	0.483607	0.631148	0.532787	0.442623	0.5	0.655738	0.418033
b1373	tfaR	Rac prophage; predicted tail fiber assembly protein	573	0.231596	0	0.385641	0.375883	0.481675	0.558464	0.586387	0.638743	0.413613	0.471204	0.445026	0.565445
b1724	ydiZ	predicted protein	288	0.231495	0.061	0.220512	0.179339	0.4375	0.5625	0.46875	0.739583	0.375	0.53125	0.46875	0.416667
b1881	cheZ	chemotaxis regulator, protein phosphatase for CheY	642	0.231443	0	0.248812	0.259402	0.535826	0.542056	0.663551	0.61215	0.369159	0.485981	0.574766	0.528037
b0809	glnQ	glutamine transporter subunit	720	0.231392	0	0.533432	0.505407	0.541667	0.527778	0.658333	0.6	0.329167	0.4625	0.6375	0.520833
b3550	yiaC	predicted acyltransferase with acyl-CoA N-acyltransferase domain	438	0.231217	0.0006	0.454554	0.445154	0.525114	0.525114	0.616438	0.541096	0.383562	0.5	0.575342	0.534247
b2178	yejB	microcin C transporter YejABEF, permease subunit; ABC family	1092	0.231166	0	0.416185	0.410237	0.513736	0.46337	0.535714	0.593407	0.398352	0.406593	0.607143	0.39011
b1136	icd	e14 prophage; isocitrate dehydrogenase, specific for NADP+	1248	0.231158	0	0.522571	0.545571	0.503205	0.533654	0.603365	0.682692	0.379808	0.5	0.526442	0.418269
b4077	gltP	glutamate/aspartate:proton symporter	1311	0.23115	0	0.495393	0.453193	0.533944	0.488177	0.560641	0.624714	0.379863	0.338673	0.661327	0.501144
b0863	artI	arginine transporter subunit	729	0.231128	0	0.539776	0.558705	0.504801	0.536351	0.555556	0.670782	0.36214	0.497942	0.596708	0.440329
b2977	glcG	conserved protein	402	0.231041	0.0006	0.186654	0.215337	0.549751	0.559701	0.641791	0.723881	0.470149	0.432836	0.537313	0.522388
b3166	truB	tRNA U55 pseudouridine synthase	942	0.231036	0	0.438973	0.431263	0.526539	0.5138	0.656051	0.579618	0.407643	0.503185	0.515924	0.458599
b2362	yfdS	CPS-53 (KpLE1) prophage; predicted protein	360	0.231022	0.009	0.473237	0.411271	0.475	0.583333	0.6	0.633333	0.408333	0.516667	0.416667	0.6
b1038	csgF	outer membrane protein involved in curlin assembly/transport	414	0.230985	0.002	0.198207	0.156363	0.427536	0.490338	0.471014	0.601449	0.391304	0.478261	0.42029	0.391304
b1185	dsbB	oxidoreductase that catalyzes reoxidation of DsbA protein disulfide isomerase I	528	0.2309	0	0.402749	0.337785	0.530303	0.458333	0.585227	0.465909	0.403409	0.386364	0.602273	0.522727
b1084	rne	fused ribonucleaseE: endoribonuclease/RNA-binding protein/RNA degradosome binding protein	3183	0.230873	0	0.443688	0.455602	0.557022	0.528432	0.723845	0.609802	0.444863	0.497644	0.502356	0.477851
b2165	psuG	pseudouridine 5'-phosphate glycosidase	936	0.230852	0	0.44969	0.462539	0.498932	0.524573	0.589744	0.692308	0.423077	0.423077	0.483974	0.458333
b3613	envC	activator of AmiB,C murein hydrolases, septal ring factor	1257	0.230808	0	0.366429	0.356095	0.571997	0.557677	0.680191	0.582339	0.443914	0.563246	0.591885	0.527446
b4354	yjiY	predicted inner membrane protein	2148	0.230781	0	0.5573	0.490963	0.561453	0.47067	0.581006	0.613128	0.412011	0.361732	0.691341	0.437151
b2602	yfiL	lipoprotein	363	0.230748	0.0122	0.342817	0.326607	0.460055	0.5427	0.512397	0.652893	0.438017	0.553719	0.429752	0.421488
b0924	mukB	chromosome condensin MukBEF, ATPase and DNA-binding subunit	4458	0.230725	0	0.50791	0.475612	0.556976	0.532526	0.683042	0.559892	0.373486	0.535666	0.614401	0.502019
b1646	sodC	superoxide dismutase, Cu, Zn	519	0.230655	0	0.477071	0.476727	0.531792	0.541426	0.67052	0.693642	0.450867	0.508671	0.473988	0.421965
b0679	nagE	fused N-acetyl glucosamine specific PTS enzyme: IIC, IIB , and IIA components	1944	0.230625	0	0.5181	0.483963	0.548354	0.496399	0.604938	0.662037	0.424383	0.375	0.615741	0.45216
b0357	frmR	regulator protein that represses frmRAB operon	273	0.230557	0.1674	0.262939	0.30188	0.534799	0.538462	0.681319	0.637363	0.417582	0.549451	0.505495	0.428571
b3617	kbl	glycine C-acetyltransferase	1194	0.230537	0	0.520573	0.494	0.542714	0.51675	0.650754	0.638191	0.424623	0.474874	0.552764	0.437186
b0468	ybaN	inner membrane protein, DUF454 family	375	0.230536	0.005	0.360561	0.302059	0.522667	0.44	0.52	0.432	0.4	0.344	0.648	0.544
b0509	glxR	tartronate semialdehyde reductase, NADH-dependent	876	0.23048	0	0.464754	0.457302	0.507991	0.51484	0.616438	0.65411	0.410959	0.431507	0.496575	0.458904
b3157	yhbT	predicted lipid carrier protein, COG3154 family	522	0.230381	0	0.421417	0.403998	0.521073	0.534483	0.649425	0.568966	0.344828	0.45977	0.568966	0.574713
b0053	surA	peptidyl-prolyl cis-trans isomerase (PPIase)	1284	0.230355	0	0.49971	0.48258	0.53972	0.53271	0.609813	0.647196	0.378505	0.504673	0.630841	0.446262
b4455	hokA	toxic polypeptide, small	150	0.230353	0.528	0.0731707	0	0.36	0.506667	0.34	0.48	0.3	0.42	0.44	0.62
b1223	narK	nitrate/nitrite transporter	1389	0.230284	0	0.364622	0.325144	0.537797	0.460043	0.535637	0.568035	0.473002	0.354212	0.604752	0.457883
b0013	yaaI	conserved protein, UPF0412 family	402	0.230273	0.0036	0.361049	0.356905	0.492537	0.504975	0.485075	0.649254	0.41791	0.470149	0.574627	0.395522
b2024	hisA	N-(5'-phospho-L-ribosyl-formimino)-5-amino-1-(5'-phosphoribosyl)-4-imidazolecarboxamide isomerase	735	0.230242	0	0.520312	0.499632	0.57415	0.541497	0.702041	0.644898	0.408163	0.485714	0.612245	0.493878
b4064	yjcD	predicted permease	1347	0.230239	0	0.455041	0.428224	0.560505	0.465479	0.601336	0.659243	0.452116	0.30735	0.628062	0.429844
b3599	mtlA	fused mannitol-specific PTS enzymes: IIA components/IIB components/IIC components	1911	0.230203	0	0.543776	0.516405	0.539508	0.499738	0.601256	0.657771	0.405024	0.417582	0.612245	0.423862
b0441	ppiD	periplasmic folding chaperone, has an inactive PPIase domain	1869	0.23019	0	0.561751	0.56418	0.524345	0.563403	0.622793	0.674157	0.34992	0.52488	0.600321	0.491172
b0251	yafY	lipoprotein, inner membrane; overproduction stimulates degP expression; CP4-6 prophage	441	0.230002	0	0.384898	0.36391	0.510204	0.519274	0.578231	0.578231	0.333333	0.530612	0.619048	0.44898
b4148	sugE	multidrug efflux system protein	315	0.229901	0.0278	0.178002	0.118315	0.536508	0.495238	0.542857	0.685714	0.47619	0.304762	0.590476	0.495238
b3161	mtr	tryptophan transporter of high affinity	1242	0.229892	0	0.432163	0.400739	0.532206	0.47182	0.521739	0.584541	0.434783	0.342995	0.640097	0.487923
b3560	glyQ	glycine tRNA synthetase, alpha subunit	909	0.229832	0	0.563383	0.499229	0.563256	0.507151	0.607261	0.547855	0.382838	0.518152	0.69967	0.455446
b4347	symE	toxic peptide regulated by antisense sRNA symR	339	0.229668	0.031	0.337583	0.254405	0.560472	0.522124	0.637168	0.637168	0.451327	0.451327	0.59292	0.477876
b2259	pmrD	inactive two-component system connector protein	264	0.229638	0.3282	0.201459	0.210398	0.473485	0.579545	0.522727	0.636364	0.363636	0.568182	0.534091	0.534091
b1035	ycdY	conserved protein, REMP family	552	0.22961	0	0.283515	0.256124	0.538043	0.516304	0.625	0.548913	0.445652	0.456522	0.543478	0.543478
b0073	leuB	3-isopropylmalate dehydrogenase	1089	0.229495	0	0.463898	0.427866	0.556474	0.513315	0.636364	0.608815	0.426997	0.479339	0.606061	0.451791
b1860	ruvB	ATP-dependent DNA helicase, component of RuvABC resolvasome	1008	0.229465	0	0.346105	0.304854	0.52877	0.505952	0.651786	0.604167	0.41369	0.4375	0.520833	0.47619
b2595	bamD	lipoprotein required for OM biogenesis, in BamABCD complex	735	0.229388	0	0.384873	0.383932	0.514286	0.52381	0.591837	0.587755	0.4	0.506122	0.55102	0.477551
b1211	prfA	peptide chain release factor RF-1	1080	0.229203	0	0.454449	0.479695	0.531481	0.52963	0.680556	0.597222	0.405556	0.541667	0.508333	0.45
b2812	csdL	sulfur acceptor for CsdA	804	0.229198	0	0.4796	0.388166	0.548507	0.552239	0.619403	0.686567	0.458955	0.455224	0.567164	0.514925
b3547	yhjX	Inner membrane protein, predicted transporter	1206	0.229196	0	0.4347	0.396727	0.513267	0.471808	0.529851	0.594527	0.420398	0.355721	0.589552	0.465174
b1214	ychA	conserved protein	807	0.229194	0	0.282027	0.295588	0.465923	0.521685	0.576208	0.550186	0.319703	0.494424	0.501859	0.520446
b0489	qmcA	multicopy suppressor of ftsH htpX double mutant; membrane-anchored predicted protease with C-terminal cytoplasmic PHB domain	915	0.22909	0	0.47591	0.468702	0.528962	0.525683	0.583607	0.659016	0.386885	0.439344	0.616393	0.478689
b0293	matB	cryptic Mat fimbrillin gene	585	0.229068	0	0.415032	0.371312	0.531624	0.523077	0.517949	0.748718	0.497436	0.415385	0.579487	0.405128
b3654	xanP	xanthine permease	1389	0.228995	0	0.449851	0.417478	0.550036	0.462923	0.589633	0.576674	0.429806	0.328294	0.63067	0.483801
b2135	yohC	inner membrane protein, Yip1 family	585	0.228992	0	0.375254	0.328305	0.536752	0.45641	0.558974	0.533333	0.405128	0.384615	0.646154	0.451282
b3642	pyrE	orotate phosphoribosyltransferase	639	0.228972	0	0.384041	0.352988	0.533646	0.527387	0.615023	0.624413	0.375587	0.483568	0.610329	0.474178
b1324	tpx	lipid hydroperoxide peroxidase	504	0.228877	0	0.501829	0.494766	0.515873	0.482143	0.613095	0.654762	0.404762	0.39881	0.529762	0.392857
b2872	ygeY	predicted peptidase	1209	0.228869	0	0.522422	0.525212	0.516129	0.519438	0.598015	0.645161	0.414392	0.516129	0.53598	0.397022
b0379	yaiY	inner membrane protein, DUF2755 family	306	0.22885	0.1862	0.27771	0.182515	0.529412	0.464052	0.578431	0.480392	0.431373	0.411765	0.578431	0.5
b3203	hpf	ribosome hibernation promoting factor HPF; stabilizes 70S dimers (100S)	285	0.228841	0.0476	0.34272	0.429098	0.452632	0.550877	0.589474	0.684211	0.273684	0.526316	0.494737	0.442105
b1639	mliC	inhibitor of C-lysozyme, membrane-bound; predicted lipoprotein	327	0.228767	0.0576	0.369254	0.409841	0.458716	0.498471	0.522936	0.541284	0.321101	0.522936	0.53211	0.431193
b3259	prmA	methylase for 50S ribosomal subunit protein L11	879	0.228765	0	0.490051	0.483061	0.544937	0.523322	0.645051	0.638225	0.419795	0.477816	0.569966	0.453925
b4330	yjiH	predicted inner membrane protein	681	0.228691	0	0.462961	0.452239	0.531571	0.483113	0.577093	0.621145	0.45815	0.378855	0.559471	0.449339
b1518	lsrG	autoinducer-2 (AI-2) degrading protein LsrG	288	0.228657	0.0908	0.266668	0.259529	0.465278	0.524306	0.572917	0.59375	0.270833	0.520833	0.552083	0.458333
b2991	hybF	protein involved with the maturation of hydrogenases 1 and 2	339	0.22862	0.0188	0.202324	0.160763	0.554572	0.516224	0.646018	0.575221	0.380531	0.557522	0.637168	0.415929
b3014	yqhH	outer membrane lipoprotein, Lpp paralog	255	0.228568	0.58	0.0353049	0.0401415	0.486275	0.521569	0.552941	0.623529	0.388235	0.494118	0.517647	0.447059
b3820	yigI	conserved protein, 4HBT family of thioesterases	465	0.228536	0.0004	0.30171	0.302217	0.533333	0.522581	0.619355	0.632258	0.419355	0.470968	0.56129	0.464516
b0816	yliL	predicted protein	267	0.228513	0.5024	0.0960805	0.0247366	0.513109	0.565543	0.58427	0.595506	0.483146	0.505618	0.47191	0.595506
b0819	ybiS	L,D-transpeptidase linking Lpp to murein	918	0.228503	0	0.519476	0.509041	0.53159	0.507625	0.598039	0.647059	0.418301	0.447712	0.578431	0.428105
b1412	azoR	NADH-azoreductase, FMN-dependent	603	0.228473	0	0.501617	0.488763	0.522388	0.499171	0.597015	0.641791	0.40796	0.422886	0.562189	0.432836
b0196	rcsF	predicted outer membrane protein, signal	402	0.228472	0.006	0.291963	0.298173	0.534826	0.495025	0.552239	0.597015	0.537313	0.440299	0.514925	0.447761
b3938	metJ	DNA-binding transcriptional repressor, S-adenosylmethionine-binding	315	0.228424	0.0532	0.327563	0.361093	0.52381	0.565079	0.580952	0.647619	0.380952	0.561905	0.609524	0.485714
b1847	yebF	secreted protein	354	0.228328	0.0214	0.165505	0.163268	0.497175	0.559322	0.59322	0.652542	0.432203	0.542373	0.466102	0.483051
b2992	hybE	hydrogenase 2-specific chaperone	486	0.228153	0	0.339659	0.334783	0.545267	0.487654	0.604938	0.518519	0.462963	0.419753	0.567901	0.524691
b0447	ybaO	predicted DNA-binding transcriptional regulator	456	0.228151	0	0.287937	0.273612	0.52193	0.508772	0.572368	0.578947	0.355263	0.467105	0.638158	0.480263
b1013	rutR	DNA-binding transcriptional repressor for rut operon	636	0.228127	0	0.376593	0.345095	0.515723	0.528302	0.580189	0.589623	0.400943	0.419811	0.566038	0.575472
b2416	ptsI	PEP-protein phosphotransferase of PTS system (enzyme I)	1725	0.228122	0	0.444732	0.465198	0.497391	0.531594	0.62087	0.676522	0.358261	0.464348	0.513043	0.453913
b1729	ydjN	predicted transporter	1389	0.228089	0	0.503244	0.479098	0.525558	0.473002	0.598272	0.632829	0.410367	0.343413	0.568035	0.442765
b0956	ycbG	conserved protein, UPF0268 family	450	0.228067	0.0002	0.283312	0.419354	0.464444	0.577778	0.586667	0.6	0.306667	0.58	0.5	0.553333
b1821	yebN	conserved inner membrane protein	564	0.228032	0	0.169385	0.238817	0.519504	0.48227	0.569149	0.654255	0.441489	0.367021	0.547872	0.425532
b3640	dut	deoxyuridinetriphosphatase	453	0.228001	0	0.518695	0.479649	0.549669	0.485651	0.655629	0.602649	0.417219	0.450331	0.576159	0.403974
b3612	gpmM	phosphoglycero mutase III, cofactor-independent	1542	0.227856	0	0.584456	0.571041	0.535668	0.531128	0.640078	0.680934	0.385214	0.472763	0.581712	0.439689
b3457	livH	leucine/isoleucine/valine transporter subunit	924	0.227771	0	0.601937	0.515059	0.562771	0.480519	0.548701	0.652597	0.418831	0.36039	0.720779	0.428571
b3125	garR	tartronate semialdehyde reductase	882	0.227697	0	0.403173	0.404527	0.531746	0.557823	0.622449	0.738095	0.421769	0.418367	0.55102	0.517007
b3434	yhgN	predicted antibiotic transporter	591	0.227675	0	0.241683	0.279437	0.502538	0.477157	0.558376	0.573604	0.360406	0.304569	0.588832	0.553299
b0773	ybhB	kinase inhibitor homolog, UPF0098 family	474	0.227595	0	0.388151	0.345678	0.527426	0.495781	0.607595	0.632911	0.455696	0.487342	0.518987	0.367089
b1018	efeO	inactive ferrous ion transporter EfeUOB	1125	0.227566	0	0.427437	0.434122	0.514667	0.553778	0.6	0.68	0.378667	0.490667	0.565333	0.490667
b1867	yecD	predicted hydrolase	564	0.227549	0	0.361063	0.368173	0.531915	0.507092	0.611702	0.638298	0.446809	0.473404	0.537234	0.409574
b2029	gnd	6-phosphogluconate dehydrogenase, decarboxylating	1404	0.227517	0	0.550015	0.556488	0.502849	0.509259	0.598291	0.641026	0.386752	0.495726	0.523504	0.391026
b4225	chpB	toxin of the ChpB-ChpS toxin-antitoxin system	348	0.227447	0.0054	0.279671	0.263834	0.543103	0.551724	0.741379	0.62931	0.37069	0.474138	0.517241	0.551724
b2266	elaB	conserved protein	303	0.227446	0.0742	0.201398	0.228356	0.524752	0.551155	0.70297	0.60396	0.386139	0.554455	0.485149	0.49505
b0796	ybiH	predicted DNA-binding transcriptional regulator	669	0.227318	0	0.183734	0.141773	0.542601	0.494768	0.573991	0.596413	0.408072	0.466368	0.64574	0.421525
b0046	kefF	flavoprotein subunit for the KefC potassium efflux system	528	0.227263	0	0.284	0.202805	0.547348	0.49053	0.636364	0.494318	0.397727	0.517045	0.607955	0.460227
b1166	ariR	connector protein for RcsB regulation of biofilm and acid-resistance	264	0.227263	0.0608	0.456046	0.133976	0.352273	0.55303	0.431818	0.715909	0.329545	0.443182	0.295455	0.5
b4157	yjeN	predicted protein	312	0.227233	0.133	0.216056	0.242527	0.503205	0.528846	0.567308	0.634615	0.413462	0.509615	0.528846	0.442308
b4361	dnaC	DNA biosynthesis protein	735	0.227165	0	0.473566	0.486466	0.507483	0.54966	0.526531	0.640816	0.371429	0.538776	0.62449	0.469388
b0401	brnQ	Branched-chain amino acid transport system 2 carrier protein; LIV-II transport system for Ile, Leu, and Val	1317	0.22709	0	0.4845	0.43938	0.557327	0.442673	0.594533	0.583144	0.464692	0.312073	0.612756	0.432802
b2990	hybG	hydrogenase 2 accessory protein	246	0.227066	0.1916	0.255515	0.253585	0.52439	0.53252	0.682927	0.695122	0.341463	0.487805	0.54878	0.414634
b2533	suhB	inositol monophosphatase	801	0.227045	0	0.621461	0.588456	0.546816	0.50437	0.617978	0.681648	0.430712	0.483146	0.59176	0.348315
b1546	tfaQ	Qin prophage; predicted tail fibre assembly protein	573	0.227008	0	0.363776	0.353246	0.483421	0.558464	0.591623	0.638743	0.413613	0.471204	0.445026	0.565445
b2460	eutQ	conserved protein	699	0.226992	0	0.586598	0.539688	0.560801	0.545064	0.592275	0.678112	0.420601	0.472103	0.669528	0.484979
b1846	yebE	inner membrane protein, DUF533 family	657	0.226989	0	0.315566	0.347	0.52968	0.544901	0.675799	0.60274	0.410959	0.506849	0.502283	0.525114
b3024	ygiW	conserved protein	390	0.226966	0.0022	0.318922	0.307029	0.523077	0.569231	0.584615	0.730769	0.423077	0.5	0.561538	0.476923
b0343	lacY	lactose permease	1251	0.226963	0	0.297454	0.3276	0.464428	0.427658	0.477218	0.527578	0.376499	0.345324	0.539568	0.410072
b3095	yqjA	required, with yghB, for membrane integrity; inner membrane protein	660	0.226941	0	0.328293	0.32249	0.509091	0.472727	0.545455	0.486364	0.368182	0.386364	0.613636	0.545455
b2720	hycF	formate hydrogenlyase complex iron-sulfur protein	540	0.226938	0	0.4476	0.345702	0.557407	0.512963	0.55	0.566667	0.427778	0.527778	0.694444	0.444444
b3691	dgoT	D-galactonate transporter	1290	0.226855	0	0.468573	0.406839	0.531008	0.464341	0.54186	0.574419	0.444186	0.372093	0.606977	0.446512
b2995	hybB	predicted hydrogenase 2 cytochrome b type component	1176	0.226812	0	0.522588	0.467185	0.541667	0.461735	0.55102	0.517857	0.387755	0.375	0.686224	0.492347
b0858	ybjO	inner membrane protein, DUF2593 family	486	0.226792	0.0002	0.288868	0.231654	0.524691	0.473251	0.537037	0.506173	0.395062	0.388889	0.641975	0.524691
b1562	hokD	Qin prophage; small toxic polypeptide	153	0.226625	0.8586	0.0813	0.0590049	0.529412	0.555556	0.54902	0.705882	0.352941	0.372549	0.686275	0.588235
b2564	pdxJ	pyridoxine 5'-phosphate synthase	729	0.226586	0	0.464256	0.4297	0.566529	0.537723	0.687243	0.691358	0.415638	0.465021	0.596708	0.45679
b1179	ycgL	conserved protein	324	0.226572	0.0582	0.082361	0.0854878	0.435185	0.555556	0.527778	0.574074	0.305556	0.546296	0.472222	0.546296
b0735	ybgE	conserved protein	291	0.226485	0.213	0.0853659	0.0095439	0.501718	0.443299	0.536082	0.525773	0.391753	0.350515	0.57732	0.453608
b2529	iscU	iron-sulfur cluster assembly scaffold protein	384	0.226437	0.002	0.335829	0.347693	0.505208	0.565104	0.554688	0.742188	0.375	0.539062	0.585938	0.414062
b1759	nudG	CTP pyrophosphohydrolas; also hydrolyzes 2-hydroxy-dATP, 8-hydroxy-dGTP, CTP, dCTP and 5-methyl-dCTP	405	0.226327	0.002	0.1804	0.208122	0.550617	0.530864	0.718519	0.577778	0.414815	0.488889	0.518519	0.525926
b0742	ybgF	periplasmic TolA-binding protein	789	0.226318	0	0.162817	0.220737	0.496831	0.537389	0.574144	0.631179	0.414449	0.51711	0.501901	0.463878
b1314	ycjR	predicted enzyme	786	0.226315	0	0.567378	0.543949	0.538168	0.521628	0.625954	0.610687	0.354962	0.538168	0.633588	0.416031
b1252	tonB	membrane spanning protein in TonB-ExbB-ExbD transport complex	717	0.226296	0	0.252137	0.28691	0.546722	0.527197	0.65272	0.585774	0.476987	0.405858	0.51046	0.589958
b4323	uxuB	D-mannonate oxidoreductase, NAD-binding	1458	0.226224	0	0.575634	0.520078	0.577503	0.526063	0.654321	0.600823	0.41358	0.485597	0.664609	0.49177
b4101	phnG	carbon-phosphorus lyase complex subunit	450	0.226148	0	0.53078	0.359317	0.628889	0.504444	0.693333	0.613333	0.48	0.466667	0.713333	0.433333
b3963	fabR	DNA-binding transcriptional repressor	645	0.226118	0	0.288468	0.295466	0.536434	0.525581	0.632558	0.595349	0.432558	0.488372	0.544186	0.493023
b0765	modC	molybdate transporter subunit	1056	0.226112	0	0.429471	0.3895	0.535985	0.53125	0.625	0.573864	0.386364	0.477273	0.596591	0.542614
b0572	cusC	copper/silver efflux system, outer membrane component	1371	0.226102	0	0.348839	0.343166	0.512764	0.523705	0.584245	0.56674	0.411379	0.496718	0.54267	0.507659
b1992	cobS	cobalamin synthase	741	0.226025	0	0.31941	0.315732	0.537112	0.481781	0.62753	0.57085	0.445344	0.37247	0.538462	0.502024
b1675	ydhZ	predicted protein	207	0.225975	0.4538	0.238871	0.27718	0.468599	0.623188	0.623188	0.710145	0.318841	0.536232	0.463768	0.623188
b3083	higB	mRNA interferase toxin of the HigB-HigA toxin-antitoxin system	312	0.22588	0.0422	0.272773	0.31002	0.384615	0.554487	0.490385	0.615385	0.278846	0.509615	0.384615	0.538462
b0927	ycbL	predicted metal-binding enzyme	645	0.225869	0	0.321666	0.316115	0.517829	0.511628	0.646512	0.548837	0.381395	0.502326	0.525581	0.483721
b1952	dsrB	predicted protein	186	0.225812	0.8886	0.0132537	0.0979268	0.521505	0.575269	0.66129	0.677419	0.354839	0.516129	0.548387	0.532258
b3932	hslV	peptidase component of the HslUV protease	528	0.225792	0	0.486917	0.497366	0.530303	0.532197	0.630682	0.704545	0.397727	0.477273	0.5625	0.414773
b3062	ttdB	L-tartrate dehydratase, beta subunit	603	0.22575	0	0.543327	0.50821	0.542289	0.542289	0.60199	0.651741	0.363184	0.502488	0.661692	0.472637
b2506	yfgI	conserved protein	537	0.225672	0	0.0759878	0.174827	0.495345	0.614525	0.620112	0.687151	0.368715	0.603352	0.497207	0.553073
b2636	yfjS	CP4-57 prophage; predicted protein	441	0.225639	0.0012	0.286944	0.28842	0.512472	0.517007	0.578231	0.578231	0.37415	0.530612	0.585034	0.442177
b4100	phnH	carbon-phosphorus lyase complex subunit	582	0.225588	0	0.532805	0.434746	0.609966	0.475945	0.649485	0.57732	0.453608	0.396907	0.726804	0.453608
b3035	tolC	transport channel	1479	0.225501	0	0.398015	0.413793	0.513861	0.511832	0.555781	0.604462	0.407708	0.488844	0.578093	0.442191
b3727	pstC	phosphate transporter subunit	957	0.225471	0	0.4878	0.442051	0.548589	0.46813	0.548589	0.639498	0.413793	0.319749	0.683386	0.445141
b3074	ygjH	conserved tRNA binding protein	330	0.225468	0.012	0.397515	0.417295	0.530303	0.6	0.618182	0.690909	0.345455	0.490909	0.627273	0.618182
b1861	ruvA	component of RuvABC resolvasome, regulatory subunit	609	0.225409	0	0.358037	0.337246	0.533662	0.536946	0.640394	0.655172	0.394089	0.44335	0.566502	0.512315
b4076	nrfG	heme lyase (NrfEFG) for insertion of heme into c552, subunit NrfG	594	0.225384	0	0.186422	0.151951	0.520202	0.535354	0.585859	0.525253	0.358586	0.484848	0.616162	0.59596
b2310	argT	lysine/arginine/ornithine transporter subunit	780	0.225229	0	0.373432	0.383463	0.502564	0.516667	0.573077	0.642308	0.415385	0.473077	0.519231	0.434615
b3802	hemY	predicted protoheme IX synthesis protein	1194	0.225213	0	0.402132	0.3745	0.550251	0.546901	0.68593	0.572864	0.38191	0.512563	0.582915	0.555276
b3284	smg	conserved protein	471	0.225158	0	0.436073	0.445622	0.462845	0.535032	0.643312	0.56051	0.248408	0.496815	0.496815	0.547771
b2942	metK	S-adenosylmethionine synthetase	1152	0.225075	0	0.544615	0.52871	0.533854	0.501736	0.630208	0.635417	0.416667	0.471354	0.554688	0.398438
b1015	putP	proline:sodium symporter	1506	0.225073	0	0.490346	0.450846	0.537849	0.495352	0.537849	0.611554	0.440239	0.380478	0.635458	0.494024
b3191	mlaB	ABC transporter maintaining OM lipid asymmetry, cytoplasmic STAS component	291	0.225026	0.1212	0.288944	0.164202	0.539519	0.542955	0.628866	0.597938	0.360825	0.474227	0.628866	0.556701
b1112	bhsA	biofilm, cell surface and signaling protein	255	0.224932	0.4172	0.273863	0.260895	0.478431	0.54902	0.529412	0.705882	0.458824	0.4	0.447059	0.541176
b0071	leuD	3-isopropylmalate dehydratase small subunit	603	0.224871	0	0.466244	0.451751	0.517413	0.514096	0.59204	0.60199	0.353234	0.482587	0.606965	0.457711
b4668	ibsB	toxic membrane protein	54	0.224856	0.3004	0	0	0.462963	0.407407	0.444444	0.611111	0.166667	0.166667	0.777778	0.444444
b0119	yacL	conserved protein	360	0.224805	0.003	0.280978	0.305576	0.525	0.6	0.675	0.641667	0.291667	0.583333	0.608333	0.575
b2646	ypjF	CP4-57 prophage; toxin of the YpjF-YfjZ toxin-antitoxin system	327	0.224701	0.1044	0.227163	0.239741	0.480122	0.507645	0.577982	0.568807	0.385321	0.422018	0.477064	0.53211
b2278	nuoL	NADH:ubiquinone oxidoreductase, membrane subunit L	1839	0.224475	0	0.550856	0.482073	0.57205	0.463295	0.593801	0.577488	0.402936	0.34584	0.719413	0.466558
b1829	htpX	predicted endopeptidase	879	0.22442	0	0.518541	0.490493	0.536974	0.507395	0.587031	0.638225	0.412969	0.406143	0.610922	0.477816
b3256	accC	acetyl-CoA carboxylase, biotin carboxylase subunit	1347	0.224269	0	0.526544	0.496183	0.535264	0.515961	0.614699	0.654788	0.400891	0.503341	0.5902	0.389755
b0873	hcp	hybrid-cluster	1650	0.22418	0	0.488898	0.458734	0.548485	0.496364	0.625455	0.598182	0.407273	0.478182	0.612727	0.412727
b4620	yjbT	hypothetical protein, no homologs	276	0.224166	0.6516	0.101744	0.114185	0.496377	0.492754	0.554348	0.565217	0.456522	0.423913	0.478261	0.48913
b0494	tesA	multifunctional acyl-CoA thioesterase I and protease I and lysophospholipase L1	624	0.224159	0	0.324688	0.295546	0.530449	0.483974	0.596154	0.514423	0.384615	0.471154	0.610577	0.466346
b0824	ybiY	predicted pyruvate formate lyase activating enzyme	897	0.224152	0	0.478861	0.449071	0.542921	0.499443	0.61204	0.568562	0.414716	0.474916	0.602007	0.454849
b3041	ribB	3,4-dihydroxy-2-butanone-4-phosphate synthase	651	0.224028	0	0.42879	0.435227	0.519201	0.517665	0.654378	0.686636	0.460829	0.451613	0.442396	0.414747
b4474	frlC	fructoselysine 3-epimerase	828	0.223966	0	0.486298	0.417359	0.549517	0.541063	0.608696	0.608696	0.387681	0.507246	0.652174	0.507246
b1514	lsrC	Autoinducer 2 import system permease protein	1026	0.223946	0	0.303673	0.263705	0.538986	0.488304	0.587719	0.581871	0.447368	0.353801	0.581871	0.52924
b1613	manA	mannose-6-phosphate isomerase	1173	0.22392	0	0.444249	0.450459	0.508951	0.506394	0.598465	0.575448	0.386189	0.445013	0.542199	0.498721
b0238	gpt	guanine-hypoxanthine phosphoribosyltransferase	456	0.223879	0.0008	0.611929	0.624288	0.52193	0.508772	0.644737	0.638158	0.401316	0.486842	0.519737	0.401316
b0411	tsx	nucleoside channel, receptor of phage T6 and colicin K	882	0.223853	0	0.616822	0.612927	0.505669	0.501134	0.493197	0.598639	0.397959	0.57483	0.62585	0.329932
b3891	fdhE	formate dehydrogenase formation protein	927	0.223662	0	0.430678	0.415222	0.548004	0.524272	0.627832	0.566343	0.398058	0.508091	0.618123	0.498382
b4060	yjcB	conserved protein	279	0.223651	0.2266	0.114532	0.117685	0.526882	0.46595	0.516129	0.623656	0.44086	0.344086	0.623656	0.430108
b3634	coaD	pantetheine-phosphate adenylyltransferase	477	0.223549	0	0.477602	0.427022	0.528302	0.519916	0.610063	0.597484	0.36478	0.415094	0.610063	0.54717
b3330	gspI	general secretory pathway component, cryptic	375	0.223404	0.0212	0.097078	0.141744	0.482667	0.565333	0.488	0.632	0.424	0.52	0.536	0.544
b0783	moaC	molybdopterin biosynthesis, protein C	483	0.223372	0	0.420439	0.427378	0.563147	0.548654	0.627329	0.695652	0.428571	0.447205	0.63354	0.503106
b2886	ygfS	predicted oxidoreductase, 4Fe-4S ferredoxin-type subunit	486	0.223361	0.0002	0.0801171	0.070878	0.549383	0.510288	0.611111	0.555556	0.475309	0.506173	0.561728	0.469136
b3847	pepQ	proline dipeptidase	1329	0.223136	0	0.56279	0.531224	0.537246	0.517682	0.613995	0.591422	0.361174	0.496614	0.636569	0.465011
b4132	cadB	predicted lysine/cadaverine transporter	1332	0.223115	0	0.445571	0.418646	0.495495	0.456456	0.524775	0.644144	0.470721	0.353604	0.490991	0.371622
b1928	yedD	lipoprotein	411	0.22311	0.0014	0.518585	0.529561	0.574209	0.552311	0.627737	0.649635	0.445255	0.467153	0.649635	0.540146
b1558	cspF	Qin prophage; cold shock protein	210	0.22307	0.7926	0.114393	0.0880341	0.485714	0.47619	0.571429	0.614286	0.457143	0.471429	0.428571	0.342857
b2922	yggE	oxidative stress defense protein	738	0.223055	0	0.253151	0.262088	0.528455	0.536585	0.642276	0.654472	0.386179	0.463415	0.556911	0.49187
b2684	mprA	DNA-binding transcriptional repressor of microcin B17 synthesis and multidrug efflux	528	0.222958	0	0.27542	0.301641	0.494318	0.517045	0.573864	0.522727	0.357955	0.545455	0.551136	0.482955
b1530	marR	DNA-binding transcriptional repressor of multiple antibiotic resistance	432	0.222852	0.0008	0.448263	0.472173	0.497685	0.532407	0.583333	0.583333	0.347222	0.472222	0.5625	0.541667
b4094	phnN	ribose 1,5-bisphosphokinase	555	0.22285	0	0.433146	0.292105	0.603604	0.502703	0.659459	0.513514	0.427027	0.52973	0.724324	0.464865
b3414	nfuA	Fe/S biogenesis protein; possible scaffold/chaperone for damaged Fe/S proteins	573	0.222834	0	0.458915	0.449259	0.535777	0.525305	0.643979	0.60733	0.371728	0.492147	0.591623	0.47644
b4040	ubiA	p-hydroxybenzoate octaprenyltransferase	870	0.222734	0	0.415154	0.370407	0.518391	0.5	0.558621	0.565517	0.393103	0.386207	0.603448	0.548276
b1626	ydgK	inner membrane protein, DUF2569 family	438	0.222659	0.0004	0.220485	0.159983	0.490868	0.431507	0.465753	0.479452	0.472603	0.287671	0.534247	0.527397
b2722	hycD	hydrogenase 3, membrane subunit	921	0.222655	0	0.581937	0.523961	0.585233	0.460369	0.62215	0.57329	0.429967	0.345277	0.703583	0.462541
b2339	yfcV	predicted fimbrial-like adhesin protein	561	0.222653	0	0.534554	0.559859	0.463458	0.516934	0.465241	0.748663	0.44385	0.44385	0.481283	0.358289
b2923	argO	arginine transporter	633	0.222647	0	0.241756	0.267061	0.508689	0.470774	0.554502	0.563981	0.436019	0.388626	0.535545	0.459716
b0560	nohD	DLP12 prophage; DNA packaging protein	543	0.222635	0	0.24011	0.237339	0.528545	0.567219	0.651934	0.646409	0.370166	0.530387	0.563536	0.524862
b3464	ftsY	Signal Recognition Particle (SRP) receptor	1491	0.222624	0	0.432256	0.463283	0.535882	0.581489	0.694165	0.706237	0.356137	0.478873	0.557344	0.559356
b4501	torI	response regulator inhibitor for tor operon	198	0.222497	0.4552	0	0	0.444444	0.525253	0.515152	0.575758	0.348485	0.560606	0.469697	0.439394
b2563	acpS	holo-	378	0.222201	0.0094	0.307283	0.348373	0.518519	0.555556	0.634921	0.650794	0.420635	0.47619	0.5	0.539683
b1710	btuE	predicted glutathione peroxidase	549	0.222146	0	0.440185	0.436207	0.497268	0.551913	0.546448	0.644809	0.377049	0.47541	0.568306	0.535519
b2523	pepB	aminopeptidase B	1281	0.222021	0	0.439317	0.389798	0.569867	0.541764	0.615925	0.641686	0.461358	0.498829	0.632319	0.484778
b0723	sdhA	succinate dehydrogenase, flavoprotein subunit	1764	0.22198	0	0.592244	0.567351	0.564059	0.517574	0.64966	0.612245	0.440476	0.508503	0.602041	0.431973
b3478	nikC	nickel transporter subunit	831	0.221909	0	0.532334	0.401115	0.611312	0.45728	0.642599	0.523466	0.436823	0.33935	0.754513	0.509025
b2158	yeiH	inner membrane protein, UPF0324 family	1047	0.221903	0	0.465285	0.457271	0.531996	0.48233	0.553009	0.638968	0.424069	0.340974	0.618911	0.467049
b1177	ycgJ	predicted protein	366	0.221891	0.0286	0.254724	0.202156	0.423497	0.530055	0.459016	0.614754	0.418033	0.52459	0.393443	0.45082
b2452	eutH	ethanolamine transporter	1224	0.221874	0	0.40208	0.338359	0.552288	0.488562	0.57598	0.676471	0.39951	0.32598	0.681373	0.463235
b1135	rluE	23S rRNA U2457 pseudouridine synthase	651	0.221873	0	0.362602	0.377339	0.514593	0.513057	0.580645	0.56682	0.442396	0.516129	0.520737	0.456221
b1041	csgB	curlin nucleator protein, minor subunit in curli complex	453	0.221829	0.0002	0.26419	0.0821268	0.421634	0.567329	0.496689	0.695364	0.430464	0.503311	0.337748	0.503311
b0527	ybcI	inner membrane protein, DUF457 family	519	0.221766	0.0002	0.373485	0.24161	0.533719	0.452794	0.526012	0.479769	0.468208	0.364162	0.606936	0.514451
b0072	leuC	3-isopropylmalate dehydratase large subunit	1398	0.221703	0	0.557498	0.525044	0.558655	0.528612	0.622318	0.669528	0.446352	0.472103	0.607296	0.444206
b0033	carB	carbamoyl-phosphate synthase large subunit	3219	0.221521	0	0.620059	0.571146	0.563218	0.53091	0.635601	0.657968	0.40261	0.471575	0.651445	0.463187
b4196	ulaD	3-keto-L-gulonate 6-phosphate decarboxylase	648	0.221457	0	0.567422	0.55418	0.574074	0.527778	0.638889	0.671296	0.430556	0.467593	0.652778	0.444444
b0456	ybaA	conserved protein, DUF1428 family	351	0.221441	0.0152	0.0839976	0.14911	0.495726	0.561254	0.581197	0.709402	0.358974	0.504274	0.547009	0.470085
b0991	ymcE	cold shock gene	228	0.221438	0.9592	0	0.048639	0.416667	0.464912	0.394737	0.552632	0.407895	0.434211	0.447368	0.407895
b4175	hflC	modulator for HflB protease specific for phage lambda cII repressor	1002	0.221423	0	0.569076	0.549912	0.531936	0.528942	0.610778	0.667665	0.401198	0.48503	0.583832	0.434132
b2513	yfgM	conserved protein, UPF0070 family	618	0.221372	0	0.391159	0.467127	0.498382	0.561489	0.635922	0.699029	0.393204	0.509709	0.466019	0.475728
b4042	dgkA	diacylglycerol kinase	366	0.221301	0.015	0.364039	0.437783	0.521858	0.5	0.54918	0.680328	0.42623	0.368852	0.590164	0.45082
b2494	yfgC	predicted peptidase, has TPR repeats	1461	0.221291	0	0.409863	0.397473	0.540041	0.518823	0.61191	0.562628	0.418891	0.486653	0.589322	0.507187
b2424	cysU	sulfate/thiosulfate transporter subunit	831	0.221275	0	0.481434	0.392993	0.56438	0.470517	0.588448	0.548736	0.440433	0.31769	0.66426	0.545126
b2741	rpoS	RNA polymerase, sigma S (sigma 38) factor	990	0.221269	0	0.278478	0.285259	0.522222	0.549495	0.663636	0.60303	0.357576	0.536364	0.545455	0.509091
b0488	ybbJ	inner membrane protein that stimulates the ftsH htpX mutant suppressor activity of QmcA	456	0.221227	0.0008	0.273473	0.259805	0.576754	0.52193	0.638158	0.559211	0.440789	0.473684	0.651316	0.532895
b0791	ybhQ	inner membrane protein	408	0.221221	0.003	0.403312	0.399512	0.546569	0.512255	0.632353	0.529412	0.375	0.404412	0.632353	0.602941
b0166	dapD	2,3,4,5-tetrahydropyridine-2-carboxylate N-succinyltransferase	822	0.221212	0	0.589917	0.585371	0.532847	0.524331	0.616788	0.675182	0.39781	0.485401	0.583942	0.412409
b3731	atpC	F1 sector of membrane-bound ATP synthase, epsilon subunit	417	0.221174	0.0012	0.458041	0.420066	0.556355	0.539568	0.661871	0.676259	0.374101	0.482014	0.633094	0.460432
b3803	hemX	predicted uroporphyrinogen III methylase	1179	0.22115	0	0.343098	0.372646	0.535199	0.541985	0.628499	0.643766	0.414758	0.480916	0.562341	0.501272
b0660	ybeZ	predicted protein with nucleoside triphosphate hydrolase domain	1038	0.221037	0	0.541693	0.499751	0.544316	0.532755	0.644509	0.644509	0.369942	0.5	0.618497	0.453757
b0331	prpB	2-methylisocitrate lyase	888	0.22092	0	0.546444	0.506912	0.563063	0.505631	0.638514	0.638514	0.418919	0.435811	0.631757	0.442568
b2181	yejG	predicted protein	342	0.220908	0.157	0.257717	0.227315	0.491228	0.502924	0.561404	0.526316	0.429825	0.482456	0.482456	0.5
b0782	moaB	molybdopterin biosynthesis protein B	510	0.220891	0	0.426317	0.41541	0.523529	0.507843	0.6	0.623529	0.452941	0.458824	0.517647	0.441176
b2412	zipA	cell division protein involved in Z ring assembly	984	0.220886	0	0.334956	0.358671	0.551829	0.506098	0.707317	0.533537	0.396341	0.472561	0.551829	0.512195
b4244	pyrI	aspartate carbamoyltransferase, regulatory subunit	459	0.220827	0.0008	0.400429	0.421846	0.488017	0.522876	0.542484	0.627451	0.346405	0.509804	0.575163	0.431373
b2993	hybD	maturation protease for hydrogenase 2	492	0.220754	0	0.326012	0.252493	0.54878	0.518293	0.652439	0.646341	0.365854	0.390244	0.628049	0.518293
b2665	ygaU	predicted protein	447	0.220732	0.0004	0.332839	0.319871	0.485459	0.579418	0.57047	0.738255	0.348993	0.530201	0.536913	0.469799
b0549	ybcO	DLP12 prophage; predicted protein	288	0.220649	0.3586	0.298583	0.300188	0.534722	0.555556	0.59375	0.666667	0.510417	0.5	0.5	0.5
b4015	aceA	isocitrate lyase	1302	0.22064	0	0.5431	0.517893	0.554531	0.525346	0.615207	0.610599	0.435484	0.481567	0.612903	0.483871
b2708	gutQ	D-arabinose 5-phosphate isomerase	963	0.220615	0	0.513212	0.477685	0.575286	0.525441	0.65109	0.65109	0.439252	0.426791	0.635514	0.498442
b0295	ykgL	predicted protein	225	0.220327	0.8738	0.146341	0	0.444444	0.608889	0.493333	0.666667	0.386667	0.56	0.453333	0.6
b2390	ypeC	conserved protein	324	0.220323	0.0268	0.307639	0.319898	0.546296	0.530864	0.638889	0.490741	0.481481	0.731481	0.518519	0.37037
b2346	mlaA	ABC transporter maintaining OM lipid asymmetry, OM lipoprotein component	753	0.220211	0	0.392437	0.344254	0.520584	0.486056	0.601594	0.545817	0.410359	0.498008	0.549801	0.414343
b4667	ibsA	toxic membrane protein	57	0.220139	0.2144	0	0	0.421053	0.473684	0.421053	0.631579	0.105263	0.263158	0.736842	0.526316
b3287	def	peptide deformylase	507	0.220096	0	0.438015	0.470037	0.465483	0.548323	0.674556	0.615385	0.301775	0.508876	0.420118	0.52071
b1109	ndh	respiratory NADH dehydrogenase 2/cupric reductase	1302	0.220062	0	0.423676	0.407434	0.530722	0.52765	0.601382	0.62212	0.396313	0.481567	0.59447	0.479263
b4352	yjiA	predicted GTPase	954	0.220046	0	0.569841	0.512595	0.548218	0.51153	0.619497	0.613208	0.342767	0.487421	0.68239	0.433962
b1078	flgG	flagellar component of cell-distal portion of basal-body rod	780	0.219832	0	0.401161	0.392085	0.539744	0.526923	0.580769	0.630769	0.415385	0.480769	0.623077	0.469231
b1213	ychQ	predicted inner membrane protein, SIRB family	390	0.219798	0.0118	0.400315	0.35252	0.479487	0.44359	0.538462	0.507692	0.384615	0.330769	0.515385	0.492308
b0102	yacF	conserved protein	741	0.219779	0	0.339217	0.326795	0.516869	0.480432	0.62753	0.489879	0.37247	0.493927	0.550607	0.45749
b1273	yciN	predicted protein	249	0.219741	0.477	0.276088	0.304537	0.477912	0.550201	0.578313	0.662651	0.313253	0.493976	0.542169	0.493976
b1348	ralR	Rac prophage; restriction alleviation protein	192	0.219732	0.6688	0.352439	0.178907	0.411458	0.604167	0.46875	0.65625	0.53125	0.65625	0.234375	0.5
b2870	ygeW	predicted carbamoyltransferase	1188	0.219582	0	0.441254	0.446278	0.500842	0.526094	0.590909	0.618687	0.383838	0.502525	0.527778	0.457071
b3701	dnaN	DNA polymerase III, beta subunit	1098	0.219567	0	0.501327	0.480356	0.543716	0.510929	0.642077	0.595628	0.393443	0.464481	0.595628	0.472678
b0038	caiB	crotonobetainyl CoA:carnitine CoA transferase	1215	0.219516	0	0.467027	0.438395	0.527572	0.514403	0.57284	0.624691	0.4	0.493827	0.609877	0.424691
b1575	dicB	Qin prophage; cell division inhibition protein	186	0.219262	0.9726	0.219512	0.0948878	0.360215	0.553763	0.435484	0.645161	0.370968	0.467742	0.274194	0.548387
b0676	nagC	DNA-binding transcriptional dual regulator, repressor of N-acetylglucosamine	1218	0.219211	0	0.440459	0.413873	0.531199	0.505747	0.623153	0.615764	0.389163	0.495074	0.581281	0.406404
b1963	yedR	inner membrane protein	363	0.219115	0.1118	0.116805	0.171729	0.504132	0.509642	0.495868	0.553719	0.495868	0.487603	0.520661	0.487603
b2311	ubiX	3-octaprenyl-4-hydroxybenzoate carboxy-lyase	567	0.219105	0	0.397737	0.362027	0.534392	0.469136	0.62963	0.566138	0.42328	0.402116	0.550265	0.439153
b2485	hyfE	hydrogenase 4, membrane subunit	648	0.219078	0	0.340256	0.311259	0.535494	0.470679	0.564815	0.564815	0.393519	0.310185	0.648148	0.537037
b3961	oxyR	DNA-binding transcriptional dual regulator	915	0.219062	0	0.469446	0.424807	0.556284	0.526776	0.672131	0.557377	0.386885	0.472131	0.609836	0.55082
b1482	osmC	osmotically inducible, stress-inducible membrane protein	429	0.219008	0.0008	0.331612	0.308044	0.503497	0.571096	0.559441	0.685315	0.440559	0.454545	0.51049	0.573427
b0143	pcnB	poly(A) polymerase I	1395	0.218985	0	0.419839	0.370422	0.55914	0.509677	0.632258	0.556989	0.421505	0.511828	0.623656	0.460215
b0678	nagB	glucosamine-6-phosphate deaminase	798	0.218903	0	0.508349	0.52041	0.489975	0.506266	0.571429	0.635338	0.368421	0.477444	0.530075	0.406015
b4127	yjdJ	predicted acyltransferase with acyl-CoA N-acyltransferase domain	270	0.218838	0.098	0.141944	0.45351	0.411111	0.607407	0.555556	0.7	0.277778	0.6	0.4	0.522222
b3688	yidQ	conserved outer membrane protein	330	0.218834	0.07	0.340002	0.298263	0.539394	0.539394	0.490909	0.690909	0.5	0.427273	0.627273	0.5
b2804	fucU	L-fucose mutarotase	420	0.218781	0.0032	0.245739	0.236524	0.492857	0.504762	0.607143	0.578571	0.385714	0.4	0.485714	0.535714
b3498	prlC	oligopeptidase A	2040	0.21877	0	0.507385	0.470785	0.547549	0.525	0.629412	0.570588	0.382353	0.522059	0.630882	0.482353
b4224	chpS	antitoxin of the ChpBS toxin-antitoxin system	249	0.218766	0.7114	0.183637	0.141185	0.51004	0.570281	0.542169	0.662651	0.39759	0.518072	0.590361	0.53012
b3178	ftsH	protease, ATP-dependent zinc-metallo	1932	0.218716	0	0.495522	0.490615	0.536749	0.528468	0.630435	0.652174	0.406832	0.481366	0.572981	0.451863
b3666	uhpT	hexose phosphate transporter	1389	0.218715	0	0.48699	0.460585	0.529878	0.482361	0.524838	0.604752	0.406048	0.419006	0.658747	0.423326
b0444	queC	required for 7-cyano-7-deazaguanine (preQ0) synthesis	693	0.218632	0	0.422424	0.404083	0.519481	0.53824	0.597403	0.627706	0.406926	0.502165	0.554113	0.484848
b4376	osmY	periplasmic protein	603	0.218599	0	0.50459	0.508602	0.519071	0.568823	0.567164	0.800995	0.402985	0.477612	0.587065	0.427861
b3361	fic	stationary-phase protein, cell division	600	0.218593	0	0.382051	0.313534	0.533333	0.548333	0.66	0.56	0.355	0.565	0.585	0.52
b3150	yraP	OM lipoprotein	573	0.218529	0	0.435227	0.429124	0.544503	0.554974	0.60733	0.717277	0.445026	0.429319	0.581152	0.518325
b2960	trmI	tRNA m(7)G46 methyltransferase, SAM-dependent	717	0.218454	0	0.477002	0.4521	0.528591	0.527197	0.65272	0.564854	0.380753	0.51046	0.552301	0.506276
b0512	allB	allantoinase	1359	0.218361	0	0.552463	0.555046	0.517292	0.526122	0.631347	0.646799	0.392936	0.514349	0.527594	0.417219
b1070	flgN	export chaperone for FlgK and FlgL	414	0.218336	0.0044	0.192349	0.228944	0.483092	0.574879	0.572464	0.565217	0.34058	0.565217	0.536232	0.594203
b1000	cbpA	curved DNA-binding protein, DnaJ homologue that functions as a co-chaperone of DnaK	918	0.21825	0	0.455951	0.44852	0.530501	0.541394	0.637255	0.611111	0.392157	0.539216	0.562092	0.473856
b2080	yegP	conserved protein, UPF0339 family	330	0.218195	0.0684	0.175234	0.139617	0.484848	0.557576	0.454545	0.7	0.454545	0.554545	0.545455	0.418182
b1044	ymdA	predicted protein	309	0.218152	0.2138	0.0627171	0.0620512	0.440129	0.508091	0.456311	0.621359	0.368932	0.456311	0.495146	0.446602
b2435	amiA	N-acetylmuramoyl-l-alanine amidase I	867	0.218142	0	0.366098	0.388429	0.499423	0.528258	0.564014	0.633218	0.418685	0.470588	0.515571	0.480969
b3819	rarD	predicted chloramphenical resistance permease	888	0.21812	0	0.332083	0.337161	0.507883	0.467342	0.513514	0.557432	0.388514	0.334459	0.621622	0.510135
b3831	udp	uridine phosphorylase	759	0.218097	0	0.50809	0.484868	0.542819	0.495389	0.628458	0.648221	0.458498	0.41502	0.541502	0.422925
b1054	lpxL	lauryl-acyl carrier protein (ACP)-dependent acyltransferase	918	0.218072	0	0.325644	0.327593	0.53159	0.514161	0.578431	0.535948	0.428105	0.480392	0.588235	0.526144
b3555	yiaG	predicted transcriptional regulator, HTH_CROC1 family	288	0.217991	0.2182	0.064222	0.0148854	0.440972	0.586806	0.479167	0.635417	0.354167	0.489583	0.489583	0.635417
b3714	purP	adenine permease, high affinity	1335	0.217902	0	0.450646	0.418956	0.538577	0.461423	0.559551	0.635955	0.426966	0.321348	0.629213	0.426966
b0194	proS	prolyl-tRNA synthetase	1716	0.21787	0	0.574929	0.545602	0.545455	0.526807	0.641608	0.638112	0.381119	0.487762	0.613636	0.454545
b2718	hycH	protein required for maturation of hydrogenase 3	408	0.217799	0.0028	0.42591	0.357761	0.529412	0.553922	0.602941	0.639706	0.367647	0.514706	0.617647	0.507353
b2414	cysK	cysteine synthase A, O-acetylserine sulfhydrolase A subunit	969	0.217769	0	0.440041	0.466046	0.504644	0.532508	0.591331	0.69969	0.421053	0.467492	0.501548	0.430341
b3942	katG	catalase/hydroperoxidase HPI(I)	2178	0.217719	0	0.527905	0.503022	0.55831	0.521579	0.626722	0.614325	0.453168	0.497245	0.595041	0.453168
b0413	nrdR	conserved protein	447	0.217688	0.002	0.281678	0.299788	0.516779	0.536913	0.604027	0.61745	0.362416	0.52349	0.583893	0.469799
b0610	rnk	regulator of nucleoside diphosphate kinase	408	0.217671	0.0048	0.321371	0.306541	0.551471	0.504902	0.676471	0.617647	0.397059	0.441176	0.580882	0.455882
b3846	fadB	fused 3-hydroxybutyryl-CoA epimerase/delta(3)-cis-delta(2)-trans-enoyl-CoA isomerase/enoyl-CoA hydratase/3-hydroxyacyl-CoA dehydrogenase	2187	0.217654	0	0.530295	0.489346	0.552812	0.531321	0.644719	0.654321	0.389575	0.474623	0.624143	0.465021
b0709	dtpD	dipeptide and tripeptide permease D	1479	0.217555	0	0.379954	0.359146	0.525355	0.47735	0.545639	0.576065	0.409736	0.399594	0.62069	0.456389
b1008	rutE	predicted oxidoreductase	588	0.217503	0	0.38298	0.312215	0.57483	0.489796	0.581633	0.571429	0.515306	0.464286	0.627551	0.433673
b0577	ybdG	predicted mechanosensitive channel	1245	0.217439	0	0.379332	0.370563	0.476305	0.493173	0.525301	0.587952	0.363855	0.416867	0.539759	0.474699
b2629	yfjM	CP4-57 prophage; predicted protein	261	0.217437	0.6132	0.0738951	0.0224732	0.45977	0.578544	0.482759	0.643678	0.367816	0.563218	0.528736	0.528736
b0965	yccU	predicted CoA-binding protein with NAD(P)-binding Rossmann-fold domain	411	0.217416	0.0022	0.36908	0.3715	0.547445	0.547445	0.649635	0.678832	0.416058	0.445255	0.576642	0.518248
b4393	trpR	DNA-binding transcriptional repressor, tryptophan-binding	324	0.217343	0.0884	0.242954	0.217012	0.54321	0.546296	0.638889	0.546296	0.37037	0.509259	0.62037	0.583333
b4349	hsdM	DNA methylase M	1587	0.217303	0	0.547851	0.518739	0.548834	0.536862	0.610586	0.612476	0.378072	0.540643	0.657845	0.457467
b3724	phoU	negative regulator of PhoR/PhoB two-component regulator	723	0.2173	0	0.528698	0.521346	0.528354	0.544952	0.605809	0.651452	0.323651	0.526971	0.655602	0.456432
b3209	elbB	isoprenoid biosynthesis protein with amidotransferase-like domain	651	0.217293	0	0.41581	0.373732	0.528418	0.537634	0.631336	0.691244	0.410138	0.428571	0.543779	0.493088
b0288	ykgJ	predicted ferredoxin	327	0.21729	0.1546	0.0398146	0.0477585	0.507645	0.498471	0.458716	0.605505	0.568807	0.513761	0.495413	0.376147
b2340	sixA	phosphohistidine phosphatase	483	0.21725	0.0006	0.265963	0.25119	0.534161	0.505176	0.602484	0.614907	0.440994	0.428571	0.559006	0.47205
b4539	yoeB	toxin of the YoeB-YefM toxin-antitoxin system	252	0.21725	0.9474	0.0414634	0.149754	0.444444	0.547619	0.52381	0.547619	0.369048	0.571429	0.440476	0.52381
b3394	hofN	protein required for the utilization of DNA as a carbon source; fimbrial assembly protein homolog	537	0.217201	0	0.178551	0.164432	0.554935	0.519553	0.642458	0.452514	0.430168	0.47486	0.592179	0.631285
b0214	rnhA	ribonuclease HI, degrades RNA of DNA-RNA hybrids	465	0.217191	0.0006	0.433595	0.503176	0.507527	0.554839	0.587097	0.632258	0.425806	0.587097	0.509677	0.445161
b3113	tdcF	predicted L-PSP (mRNA) endoribonuclease	387	0.217144	0.0058	0.479193	0.43361	0.529716	0.527132	0.596899	0.689922	0.379845	0.449612	0.612403	0.44186
b1125	potB	polyamine transporter subunit	825	0.217102	0	0.357841	0.332461	0.509091	0.443636	0.52	0.549091	0.334545	0.327273	0.672727	0.454545
b1523	yneG	conserved protein	357	0.21705	0.0808	0.178676	0.149661	0.529412	0.47619	0.630252	0.478992	0.436975	0.487395	0.521008	0.462185
b2079	baeR	DNA-binding response regulator in two-component regulatory system with BaeS	720	0.216992	0	0.344622	0.30971	0.541667	0.5	0.633333	0.541667	0.379167	0.495833	0.6125	0.4625
b1452	yncE	conserved protein	1059	0.216907	0	0.4717	0.49068	0.508026	0.537299	0.575071	0.674221	0.405099	0.481586	0.543909	0.456091
b2330	prmB	N5-glutamine methyltransferase	930	0.216879	0	0.523959	0.506183	0.526882	0.502151	0.629032	0.603226	0.36129	0.490323	0.590323	0.412903
b0976	hyaE	protein involved in processing of HyaA and HyaB proteins	396	0.216866	0.0112	0.453773	0.397573	0.568182	0.517677	0.636364	0.575758	0.44697	0.492424	0.621212	0.484848
b2295	yfbV	inner membrane protein, UPF0208 family	453	0.216816	0.003	0.335037	0.260002	0.512141	0.463576	0.562914	0.496689	0.430464	0.423841	0.543046	0.470199
b3725	pstB	phosphate transporter subunit	771	0.216801	0	0.587502	0.573346	0.523995	0.508431	0.544747	0.59144	0.36965	0.486381	0.657588	0.447471
b1641	slyB	outer membrane lipoprotein	465	0.216783	0.0002	0.392598	0.41111	0.516129	0.524731	0.651613	0.722581	0.458065	0.483871	0.43871	0.367742
b0952	ymbA	conserved protein	561	0.216748	0	0.348959	0.371273	0.524064	0.541889	0.593583	0.614973	0.395722	0.529412	0.582888	0.481283
b3237	argR	DNA-binding transcriptional dual regulator, L-arginine-binding	468	0.216737	0.0002	0.290032	0.30852	0.489316	0.521368	0.570513	0.653846	0.365385	0.442308	0.532051	0.467949
b2483	hyfC	hydrogenase 4, membrane subunit	945	0.216721	0	0.341493	0.316766	0.538624	0.448677	0.6	0.51746	0.425397	0.32381	0.590476	0.504762
b2316	accD	acetyl-CoA carboxylase, beta (carboxyltransferase) subunit	912	0.216683	0	0.428254	0.389139	0.554825	0.533991	0.628289	0.621711	0.434211	0.460526	0.601974	0.519737
b2668	ygaP	predicted inner membrane protein with hydrolase activity	522	0.216554	0	0.205283	0.161654	0.45977	0.517241	0.574713	0.603448	0.41954	0.442529	0.385057	0.505747
b0576	pheP	phenylalanine transporter	1374	0.216523	0	0.451659	0.410159	0.526201	0.475255	0.548035	0.561135	0.393013	0.375546	0.637555	0.489083
b1629	rsxC	electron transport complex protein required for the reduction of SoxR; predicted membrane-associated NADH oxidoreductase	2220	0.216472	0	0.355463	0.37262	0.554505	0.533784	0.686486	0.639189	0.462162	0.491892	0.514865	0.47027
b4504	ykfH	predicted protein	219	0.216472	0.7508	0.396341	0.236351	0.561644	0.502283	0.506849	0.575342	0.465753	0.589041	0.712329	0.342466
b3011	yqhD	alcohol dehydrogenase, NAD(P)-dependent	1161	0.216375	0	0.49258	0.468263	0.547804	0.516796	0.640827	0.643411	0.403101	0.465116	0.599483	0.44186
b3605	lldD	L-lactate dehydrogenase, FMN-linked	1188	0.216373	0	0.427412	0.391985	0.557239	0.51936	0.641414	0.611111	0.462121	0.439394	0.568182	0.507576
b1614	ydgA	conserved protein, DUF945 family	1506	0.21632	0	0.324663	0.355363	0.491368	0.558433	0.567729	0.639442	0.36255	0.494024	0.543825	0.541833
b4025	pgi	glucosephosphate isomerase	1647	0.2163	0	0.556012	0.552254	0.514268	0.513054	0.550091	0.626594	0.36612	0.480874	0.626594	0.431694
b2350	gtrA	CPS-53 (KpLE1) prophage; bactoprenol-linked glucose translocase (flippase)	360	0.21619	0.0252	0.0574976	0.130434	0.461111	0.455556	0.441667	0.633333	0.425	0.325	0.516667	0.408333
b2592	clpB	protein disaggregation chaperone	2571	0.216125	0	0.412546	0.424229	0.514975	0.53909	0.669778	0.614936	0.364061	0.509918	0.511085	0.492415
b0770	ybhI	predicted transporter	1431	0.216072	0	0.541973	0.545949	0.498952	0.481481	0.496855	0.637317	0.406709	0.341719	0.593291	0.465409
b1637	tyrS	tyrosyl-tRNA synthetase	1272	0.216031	0	0.452478	0.455334	0.516509	0.527516	0.580189	0.599057	0.372642	0.528302	0.596698	0.455189
b2929	yggD	predicted DNA-binding transcriptional regulator	507	0.215941	0	0.189476	0.196512	0.481262	0.52071	0.52071	0.609467	0.337278	0.426036	0.585799	0.526627
b3365	nirB	nitrite reductase, large subunit, NAD(P)H-binding	2541	0.215902	0	0.557334	0.526749	0.543093	0.517513	0.61039	0.636364	0.409681	0.5183	0.609209	0.397875
b2354	yfdK	CPS-53 (KpLE1) prophage; conserved protein	438	0.215879	0.0046	0.298515	0.280024	0.456621	0.545662	0.575342	0.609589	0.40411	0.506849	0.390411	0.520548
b1529	marC	inner membrane protein, UPF0056 family	663	0.215858	0	0.290502	0.270107	0.512821	0.497738	0.538462	0.61991	0.41629	0.339367	0.58371	0.533937
b3941	metF	5,10-methylenetetrahydrofolate reductase	888	0.215752	0	0.451573	0.424632	0.52027	0.519144	0.584459	0.625	0.405405	0.486486	0.570946	0.445946
b0652	gltL	glutamate and aspartate transporter subunit	723	0.215752	0	0.529471	0.523649	0.525588	0.536653	0.618257	0.643154	0.3361	0.439834	0.622407	0.526971
b3704	rnpA	protein C5 component of RNase P	357	0.215686	0.0704	0.224932	0.182851	0.560224	0.478992	0.655462	0.495798	0.445378	0.487395	0.579832	0.453782
b4174	hflK	modulator for HflB protease specific for phage lambda cII repressor	1257	0.215667	0	0.501932	0.4862	0.563246	0.553699	0.639618	0.661098	0.458234	0.546539	0.591885	0.453461
b4032	malG	maltose transporter subunit	888	0.215658	0	0.433459	0.406427	0.547297	0.457207	0.591216	0.547297	0.415541	0.324324	0.635135	0.5
b3205	yhbJ	glmZ(sRNA)-inactivating NTPase, glucosamine-6-phosphate regulated	852	0.215598	0	0.377639	0.35219	0.5223	0.480047	0.609155	0.535211	0.401408	0.46831	0.556338	0.43662
b2880	ygfM	predicted oxidoreductase	777	0.215582	0	0.297554	0.28442	0.545689	0.509653	0.667954	0.606178	0.416988	0.478764	0.552124	0.444015
b4068	yjcH	inner membrane protein, DUF485 family	312	0.215569	0.1804	0.222337	0.227527	0.49359	0.487179	0.538462	0.625	0.375	0.413462	0.567308	0.423077
b0112	aroP	aromatic amino acid transporter	1371	0.215432	0	0.465902	0.461139	0.528082	0.487236	0.562363	0.612691	0.391685	0.369803	0.630197	0.479212
b3619	rfaD	ADP-L-glycero-D-mannoheptose-6-epimerase, NAD(P)-binding	930	0.215323	0	0.554763	0.548922	0.510753	0.512903	0.558065	0.632258	0.345161	0.522581	0.629032	0.383871
b4135	yjdC	predicted transcriptional regulator	573	0.215279	0	0.252334	0.269744	0.532286	0.52356	0.675393	0.539267	0.371728	0.513089	0.549738	0.518325
b3592	yibF	glutathione S-transferase homolog	606	0.215222	0	0.387151	0.384759	0.528053	0.519802	0.613861	0.59901	0.391089	0.455446	0.579208	0.50495
b1684	sufA	Fe-S cluster assembly protein	366	0.215201	0.0268	0.371234	0.307324	0.535519	0.538251	0.639344	0.614754	0.377049	0.508197	0.590164	0.491803
b3499	yhiR	protein required for the utilization of DNA as a carbon source, predicted DNA processing protein	840	0.215162	0	0.521317	0.490898	0.546429	0.511905	0.632143	0.55	0.382143	0.525	0.625	0.460714
b4689	rzoQ	probable Rz1-like lipoprotein, Qin prophage	252	0.215127	0.2862	0.374312	0.380993	0.496032	0.539683	0.464286	0.464286	0.392857	0.416667	0.630952	0.738095
b4402	yjjY	predicted protein	138	0.215109	0.3426	0	0	0.434783	0.463768	0.434783	0.717391	0.391304	0.282609	0.478261	0.391304
b2309	hisJ	histidine/lysine/arginine/ornithine transporter subunit	780	0.215063	0	0.301963	0.336768	0.489744	0.530769	0.561538	0.638462	0.380769	0.480769	0.526923	0.473077
b1352	kilR	Rac prophage; inhibitor of ftsZ, killing protein	219	0.215059	0.7792	0.173171	0.172924	0.420091	0.511416	0.506849	0.616438	0.39726	0.493151	0.356164	0.424658
b2828	lgt	phosphatidylglycerol-prolipoprotein diacylglyceryl transferase	873	0.215051	0	0.328634	0.282239	0.52921	0.436426	0.573883	0.501718	0.395189	0.412371	0.618557	0.395189
b1358	ydaT	Rac prophage; predicted protein	420	0.215046	0.0068	0.107546	0.162495	0.511905	0.545238	0.628571	0.6	0.385714	0.521429	0.521429	0.514286
b2947	gshB	glutathione synthetase	948	0.21498	0	0.464646	0.439229	0.535865	0.5327	0.598101	0.629747	0.379747	0.5	0.629747	0.468354
b2717	hycI	protease involved in processing C-terminal end of HycE	468	0.214959	0.0004	0.274312	0.201629	0.540598	0.544872	0.628205	0.698718	0.358974	0.480769	0.634615	0.455128
b1271	yciK	predicted oxoacyl-(acyl carrier protein) reductase, EmrKY-TolC system	756	0.214898	0	0.420178	0.426588	0.525132	0.507937	0.607143	0.571429	0.436508	0.496032	0.531746	0.456349
b1918	yecS	inner membrane protein, predicted transporter subunit: membrane component of ABC superfamily	666	0.214872	0	0.387998	0.309183	0.528529	0.468468	0.536036	0.513514	0.432432	0.351351	0.617117	0.540541
b0860	artJ	arginine transporter subunit	729	0.214828	0	0.316841	0.360388	0.449931	0.517147	0.518519	0.658436	0.374486	0.477366	0.45679	0.415638
b2532	trmJ	tRNA mC32/mU32 methyltransferase, SAM-dependent	738	0.214827	0	0.469883	0.437463	0.556911	0.53252	0.642276	0.617886	0.410569	0.471545	0.617886	0.50813
b4189	bsmA	confers peroxide resistance in bioflms	327	0.214767	0.2104	0.249568	0.192963	0.492355	0.547401	0.559633	0.623853	0.440367	0.46789	0.477064	0.550459
b0733	cydA	cytochrome d terminal oxidase, subunit I	1566	0.214766	0	0.458793	0.424056	0.530013	0.471264	0.563218	0.572797	0.402299	0.390805	0.624521	0.450192
b2440	eutC	ethanolamine ammonia-lyase, small subunit (light chain)	885	0.214762	0	0.50959	0.495854	0.568362	0.528814	0.650847	0.627119	0.467797	0.450847	0.586441	0.508475
b0694	kdpE	DNA-binding response regulator in two-component regulatory system with KdpD	675	0.214753	0	0.337139	0.289571	0.567407	0.497778	0.702222	0.573333	0.395556	0.475556	0.604444	0.444444
b0680	glnS	glutamyl-tRNA synthetase	1662	0.214723	0	0.581205	0.56411	0.525872	0.519856	0.586643	0.602888	0.384477	0.536101	0.606498	0.420578
b1892	flhD	DNA-binding transcriptional dual regulator with FlhC	348	0.214602	0.0708	0.154822	0.149541	0.465517	0.491379	0.551724	0.543103	0.318966	0.439655	0.525862	0.491379
b3292	zntR	DNA-binding transcriptional activator in response to Zn(II)	423	0.21455	0.0088	0.12928	0.147905	0.489362	0.546099	0.588652	0.567376	0.397163	0.58156	0.48227	0.489362
b0628	lipA	lipoate synthase	963	0.214509	0	0.379661	0.369312	0.535826	0.511942	0.632399	0.601246	0.417445	0.482866	0.557632	0.451713
b2251	nudI	nucleoside triphosphatase	423	0.214499	0.005	0.238139	0.280015	0.479905	0.543735	0.595745	0.602837	0.368794	0.546099	0.475177	0.48227
b2721	hycE	hydrogenase 3, large subunit	1707	0.214457	0	0.606866	0.541898	0.570006	0.504979	0.627417	0.581722	0.390158	0.514938	0.692443	0.418278
b0491	ybbM	inner membrane protein, UPF0014 family	777	0.214443	0	0.389849	0.398966	0.462033	0.518662	0.459459	0.637066	0.362934	0.370656	0.563707	0.548263
b0895	dmsB	dimethyl sulfoxide reductase, anaerobic, subunit B	615	0.214341	0	0.441839	0.428871	0.518699	0.517073	0.55122	0.590244	0.453659	0.580488	0.55122	0.380488
b3544	dppA	dipeptide transporter	1605	0.214313	0	0.5428	0.542368	0.516511	0.530218	0.570093	0.613084	0.366355	0.504673	0.613084	0.472897
b1390	paaC	multicomponent oxygenase/reductase subunit for phenylacetic acid degradation	744	0.21426	0	0.19281	0.201312	0.532258	0.522849	0.633065	0.568548	0.407258	0.512097	0.556452	0.487903
b1261	trpB	tryptophan synthase, beta subunit	1191	0.214246	0	0.422637	0.394573	0.547439	0.518052	0.624685	0.627204	0.420655	0.486146	0.596977	0.440806
b1289	ycjD	conserved protein	351	0.214232	0.1328	0.146459	0.129361	0.498575	0.509972	0.57265	0.504274	0.418803	0.581197	0.504274	0.444444
b2898	ygfZ	Hda suppressor; also involved in methylthio modification at 2-methylthio-6-iodeadenosine in tRNA	978	0.214228	0	0.457793	0.454159	0.5409	0.53681	0.641104	0.625767	0.423313	0.481595	0.558282	0.503067
b2746	ispF	2C-methyl-D-erythritol 2,4-cyclodiphosphate synthase	477	0.214051	0.0002	0.285385	0.285832	0.538784	0.528302	0.660377	0.672956	0.433962	0.465409	0.522013	0.446541
b0793	ybhS	predicted transporter subunit: membrane component of ABC superfamily	1131	0.214033	0	0.468349	0.407951	0.551724	0.475685	0.557029	0.580902	0.392573	0.3687	0.70557	0.477454
b4395	ytjC	predicted phosphoglyceromutase 2, co-factor independent	645	0.214026	0	0.347032	0.300929	0.564341	0.534884	0.651163	0.567442	0.455814	0.539535	0.586047	0.497674
b1925	fliS	flagellar protein potentiates polymerization	408	0.214022	0.0062	0.267398	0.275344	0.5	0.539216	0.566176	0.647059	0.345588	0.477941	0.588235	0.492647
b1650	nemA	N-ethylmaleimide reductase, FMN-linked	1095	0.214	0	0.393117	0.397727	0.536073	0.513242	0.652055	0.610959	0.479452	0.490411	0.476712	0.438356
b2193	narP	DNA-binding response regulator in two-component regulatory system with NarQ or NarX	645	0.213986	0	0.330468	0.34379	0.527132	0.527132	0.665116	0.637209	0.362791	0.465116	0.553488	0.47907
b2272	yfbM	conserved protein, DUF1877 family	501	0.213984	0	0.23339	0.213868	0.457086	0.532934	0.57485	0.586826	0.347305	0.497006	0.449102	0.51497
b3028	mdaB	NADPH quinone reductase	579	0.213966	0	0.415824	0.417173	0.507772	0.52677	0.585492	0.637306	0.362694	0.523316	0.57513	0.419689
b3154	yhbP	conserved protein, UPF0306 family	441	0.213951	0.0032	0.28718	0.3098	0.54195	0.553288	0.591837	0.62585	0.421769	0.510204	0.612245	0.52381
b2326	yfcM	conserved protein	546	0.213948	0	0.316315	0.291407	0.503663	0.514652	0.60989	0.549451	0.373626	0.543956	0.527473	0.450549
b2164	psuT	predicted nucleoside transporter	1248	0.213873	0	0.359298	0.364939	0.512019	0.485577	0.536058	0.663462	0.4375	0.336538	0.5625	0.456731
b0557	borD	DLP12 prophage; predicted lipoprotein	291	0.21386	0.1976	0.0533415	0.0413146	0.419244	0.525773	0.515464	0.659794	0.402062	0.412371	0.340206	0.505155
b1455	yncH	conserved protein	210	0.213853	0.4134	0.0243902	0.181763	0.319048	0.461905	0.357143	0.557143	0.2	0.385714	0.4	0.442857
b1825	yebO	predicted protein	285	0.213809	0.2056	0.184734	0.228539	0.438596	0.547368	0.589474	0.631579	0.294737	0.473684	0.431579	0.536842
b0850	ybjC	conserved protein, DUF1418 family	285	0.213805	0.1796	0.142212	0.107649	0.505263	0.484211	0.642105	0.526316	0.347368	0.336842	0.526316	0.589474
b3116	tdcC	L-threonine/L-serine transporter	1329	0.213804	0	0.40021	0.390841	0.499624	0.444695	0.478555	0.566591	0.399549	0.343115	0.620767	0.424379
b1438	hicB	antitoxin for the HicAB toxin-antitoxin system; mutational suppressor of null rpoE lethality	414	0.213747	0.0088	0.149154	0.11928	0.458937	0.487923	0.572464	0.594203	0.355072	0.384058	0.449275	0.485507
b0998	torD	chaperone involved in maturation of TorA subunit of trimethylamine N-oxide reductase system I	597	0.213734	0	0.255285	0.218032	0.536013	0.527638	0.60804	0.537688	0.396985	0.467337	0.603015	0.577889
b0659	ybeY	metal-binding heat shock protein required for translation at 42 degrees	465	0.213697	0	0.371161	0.316817	0.52043	0.56129	0.658065	0.612903	0.309677	0.516129	0.593548	0.554839
b3495	uspA	universal stress global response regulator	432	0.21364	0.002	0.420998	0.407954	0.49537	0.502315	0.604167	0.631944	0.3125	0.472222	0.569444	0.402778
b2092	gatC	galactitol-specific enzyme IIC component of PTS	1353	0.213586	0	0.33749	0.293924	0.512934	0.487066	0.560976	0.64745	0.403548	0.348115	0.574279	0.465632
b3791	rffA	TDP-4-oxo-6-deoxy-D-glucose transaminase	1128	0.213585	0	0.515498	0.475851	0.544326	0.511525	0.577128	0.601064	0.406915	0.476064	0.648936	0.457447
b2477	bamC	lipoprotein required for OM biogenesis, in BamABCD complex	1032	0.21357	0	0.45259	0.442815	0.556202	0.515504	0.642442	0.616279	0.456395	0.47093	0.569767	0.459302
b1632	rsxE	electron transport complex inner membrane NADH-quinone reductase required for the reduction of SoxR	693	0.213558	0	0.281134	0.287129	0.528139	0.489177	0.571429	0.627706	0.441558	0.354978	0.571429	0.484848
b4412	hokC	toxic membrane protein, small	150	0.213535	0.6498	0	0	0.54	0.526667	0.58	0.74	0.36	0.36	0.68	0.48
b2022	hisB	fused histidinol-phosphatase/imidazoleglycerol-phosphate dehydratase	1065	0.213464	0	0.524807	0.490132	0.535211	0.515493	0.625352	0.597183	0.36338	0.532394	0.616901	0.416901
b0524	lpxH	UDP-2,3-diacylglucosamine pyrophosphatase	720	0.21342	0	0.428171	0.381349	0.547222	0.498611	0.645833	0.5875	0.391667	0.458333	0.604167	0.45
b4085	alsE	allulose-6-phosphate 3-epimerase	693	0.213414	0	0.259124	0.271154	0.493506	0.52381	0.584416	0.632035	0.341991	0.454545	0.554113	0.484848
b1919	dcyD	D-cysteine desulfhydrase, PLP-dependent	984	0.213375	0	0.332015	0.306968	0.54065	0.513211	0.664634	0.609756	0.414634	0.432927	0.542683	0.496951
b2277	nuoM	NADH:ubiquinone oxidoreductase, membrane subunit M	1527	0.213293	0	0.45069	0.394759	0.548134	0.453176	0.54224	0.528487	0.396857	0.343811	0.705305	0.48723
b3293	yhdN	conserved protein, DUF1992 family	366	0.213289	0.034	0.110646	0.1186	0.480874	0.551913	0.639344	0.532787	0.352459	0.57377	0.45082	0.54918
b2748	ftsB	cell division protein	309	0.213209	0.2482	0.183456	0.211739	0.524272	0.543689	0.640777	0.592233	0.38835	0.533981	0.543689	0.504854
b4122	fumB	anaerobic class I fumarate hydratase (fumarase B)	1644	0.213117	0	0.508298	0.438424	0.547445	0.51764	0.609489	0.613139	0.388686	0.512774	0.644161	0.427007
b2576	srmB	ATP-dependent RNA helicase	1332	0.213115	0	0.416124	0.4167	0.548799	0.532282	0.648649	0.621622	0.416667	0.502252	0.581081	0.472973
b1944	fliL	flagellar biosynthesis protein	462	0.213101	0.0018	0.347351	0.304105	0.536797	0.487013	0.584416	0.577922	0.422078	0.428571	0.603896	0.454545
b4067	actP	acetate transporter	1647	0.21308	0	0.498278	0.446976	0.558591	0.47116	0.568306	0.613843	0.415301	0.358834	0.692168	0.440801
b3949	frwC	predicted enzyme IIC component of PTS	1077	0.213074	0	0.446749	0.388966	0.543175	0.506035	0.610028	0.682451	0.423398	0.367688	0.5961	0.467967
b2363	yfdT	CPS-53 (KpLE1) prophage; predicted protein	303	0.213005	0.152	0.12389	0.138051	0.432343	0.584158	0.554455	0.653465	0.336634	0.564356	0.405941	0.534653
b1153	ymfQ	prohage e14 tail protein homolog	582	0.212999	0	0.338029	0.254922	0.575601	0.491409	0.587629	0.551546	0.510309	0.463918	0.628866	0.458763
b4387	ytjB	conserved membrane protein	642	0.212997	0	0.439993	0.377912	0.557632	0.52648	0.663551	0.556075	0.392523	0.481308	0.616822	0.542056
b2143	cdd	cytidine/deoxycytidine deaminase	882	0.212969	0	0.32021	0.301407	0.548753	0.501134	0.62585	0.578231	0.459184	0.44898	0.561224	0.47619
b2937	speB	agmatinase	918	0.212952	0	0.479498	0.43518	0.54793	0.502179	0.637255	0.624183	0.398693	0.470588	0.607843	0.411765
b4093	phnO	predicted acyltransferase with acyl-CoA N-acyltransferase domain	432	0.212928	0.0004	0.547402	0.428746	0.583333	0.509259	0.680556	0.548611	0.354167	0.527778	0.715278	0.451389
b0866	ybjQ	conserved protein, UPF0145 family	321	0.212907	0.1056	0.337471	0.38312	0.542056	0.538941	0.616822	0.71028	0.457944	0.485981	0.551402	0.420561
b0087	mraY	phospho-N-acetylmuramoyl-pentapeptide transferase	1080	0.212874	0	0.484649	0.461505	0.535185	0.468519	0.583333	0.563889	0.380556	0.369444	0.641667	0.472222
b3997	hemE	uroporphyrinogen decarboxylase	1062	0.212842	0	0.490627	0.452154	0.562147	0.516008	0.658192	0.59322	0.420904	0.477401	0.607345	0.477401
b3746	ravA	fused predicted transcriptional regulator: sigma54 activator protein/conserved protein	1494	0.212829	0	0.393846	0.39939	0.497992	0.51071	0.620482	0.536145	0.375502	0.512048	0.497992	0.483936
b0905	ycaO	conserved protein	1758	0.212774	0	0.434637	0.42892	0.516496	0.503982	0.600683	0.588737	0.392491	0.486348	0.556314	0.43686
b0946	ycbW	predicted protein	540	0.212771	0	0.33729	0.348273	0.496296	0.503704	0.588889	0.572222	0.366667	0.488889	0.533333	0.45
b1907	tyrP	tyrosine transporter	1209	0.212767	0	0.268868	0.222734	0.512821	0.4756	0.563275	0.573201	0.431762	0.33995	0.543424	0.513648
b4336	yjiN	zinc-type alcohol dehydrogenase-like protein	1278	0.212708	0	0.384415	0.354793	0.526604	0.5	0.610329	0.57277	0.384977	0.464789	0.584507	0.462441
b1949	fliQ	flagellar biosynthesis protein	267	0.212696	0.0788	0.319412	0.30302	0.505618	0.468165	0.47191	0.651685	0.359551	0.224719	0.685393	0.52809
b1777	yeaC	conserved protein	270	0.212684	0.3344	0.189024	0.298595	0.455556	0.57037	0.522222	0.655556	0.288889	0.511111	0.555556	0.544444
b2427	murR	Repressor for murPQ, MurNAc 6-P inducible	855	0.212683	0	0.34558	0.350088	0.516959	0.54269	0.547368	0.617544	0.410526	0.466667	0.592982	0.54386
b2543	yphA	predicted inner membrane protein	420	0.212659	0.0036	0.223337	0.102773	0.497619	0.452381	0.528571	0.621429	0.407143	0.292857	0.557143	0.442857
b2768	ygcP	predicted anti-terminator regulatory protein	573	0.212622	0	0.250495	0.26998	0.465969	0.513089	0.518325	0.649215	0.356021	0.434555	0.52356	0.455497
b0439	lon	DNA-binding ATP-dependent protease La	2352	0.212553	0	0.498156	0.505741	0.523384	0.547194	0.633929	0.641582	0.354592	0.491071	0.581633	0.508929
b4191	ulaR	transcriptional tepressor for the L-ascorbate utilization (ula) divergon	753	0.212492	0	0.436434	0.430544	0.508632	0.561753	0.593625	0.657371	0.374502	0.513944	0.557769	0.513944
b2231	gyrA	DNA gyrase (type II topoisomerase), subunit A	2625	0.212468	0	0.544902	0.535341	0.540571	0.533333	0.658286	0.674286	0.374857	0.493714	0.588571	0.432
b3367	nirC	nitrite transporter	804	0.212467	0	0.401244	0.380251	0.550995	0.473881	0.526119	0.615672	0.485075	0.369403	0.641791	0.436567
b2787	gudD	(D)-glucarate dehydratase 1	1338	0.212462	0	0.489193	0.468183	0.533632	0.536622	0.636771	0.61435	0.41704	0.484305	0.547085	0.511211
b0514	glxK	glycerate kinase II	1143	0.212436	0	0.408868	0.383802	0.557305	0.55643	0.650919	0.71916	0.446194	0.456693	0.574803	0.493438
b3713	yieF	chromate reductase, Class I, flavoprotein	564	0.212434	0	0.411159	0.399615	0.530142	0.526596	0.62766	0.617021	0.37766	0.441489	0.585106	0.521277
b2234	nrdA	ribonucleoside-diphosphate reductase 1, alpha subunit	2283	0.212431	0	0.578732	0.546734	0.537013	0.507227	0.579501	0.579501	0.374507	0.505913	0.65703	0.436268
b4195	ulaC	L-ascorbate-specific enzyme IIA component of PTS	462	0.212426	0.0002	0.545395	0.518285	0.54329	0.538961	0.675325	0.649351	0.331169	0.474026	0.623377	0.493506
b1219	ychN	conserved protein	351	0.212422	0.0794	0.196749	0.124161	0.521368	0.532764	0.581197	0.615385	0.393162	0.452991	0.589744	0.529915
b4397	creA	conserved protein	471	0.212407	0.0012	0.284524	0.301307	0.492569	0.530786	0.566879	0.643312	0.375796	0.464968	0.535032	0.484076
b1618	uidR	DNA-binding transcriptional repressor	588	0.212398	0	0.106468	0.11848	0.510204	0.520408	0.566327	0.637755	0.397959	0.428571	0.566327	0.494898
b0737	tolQ	membrane spanning protein in TolA-TolQ-TolR complex	690	0.212387	0	0.252302	0.247298	0.507246	0.498551	0.56087	0.626087	0.386957	0.426087	0.573913	0.443478
b1901	araF	L-arabinose transporter subunit	987	0.212367	0	0.480954	0.501505	0.519757	0.558257	0.595745	0.708207	0.395137	0.477204	0.568389	0.489362
b0412	yajI	predicted lipoprotein	537	0.212318	0	0.208188	0.213605	0.478585	0.52514	0.558659	0.614525	0.368715	0.480447	0.50838	0.480447
b3403	pck	phosphoenolpyruvate carboxykinase	1620	0.212304	0	0.534617	0.50482	0.537037	0.498765	0.568519	0.631481	0.418519	0.477778	0.624074	0.387037
b1713	pheT	phenylalanine tRNA synthetase, beta subunit	2385	0.212284	0	0.537483	0.519449	0.543816	0.528721	0.669182	0.641509	0.391195	0.489308	0.571069	0.455346
b1643	ydhI	predicted inner membrane protein	234	0.212275	0.8658	0.0473463	0.0672073	0.495726	0.405983	0.538462	0.461538	0.371795	0.307692	0.576923	0.448718
b4302	sgcA	KpLE2 phage-like element; predicted phosphotransferase enzyme IIA component	429	0.212204	0.0062	0.214795	0.127651	0.547786	0.494172	0.594406	0.608392	0.461538	0.454545	0.587413	0.41958
b0856	potH	putrescine transporter subunit: membrane component of ABC superfamily	951	0.212153	0	0.436788	0.408737	0.509989	0.474238	0.555205	0.523659	0.362776	0.353312	0.611987	0.545741
b3865	yihA	GTP-binding protein required for normal cell division	630	0.212134	0	0.432271	0.457351	0.519048	0.553968	0.619048	0.609524	0.366667	0.514286	0.571429	0.538095
b2240	glpT	sn-glycerol-3-phosphate transporter	1356	0.212089	0	0.388815	0.357932	0.527286	0.483776	0.542035	0.557522	0.420354	0.411504	0.619469	0.482301
b0088	murD	UDP-N-acetylmuramoyl-L-alanine:D-glutamate ligase	1314	0.212068	0	0.410527	0.389707	0.549467	0.526636	0.652968	0.63242	0.424658	0.47032	0.570776	0.477169
b2321	flk	predicted flagella assembly protein	993	0.212022	0	0.383885	0.40611	0.521652	0.506546	0.625378	0.477341	0.416918	0.438066	0.522659	0.60423
b2531	iscR	DNA-binding transcriptional repressor	486	0.212006	0.0006	0.424444	0.429615	0.539095	0.5	0.641975	0.604938	0.462963	0.518519	0.512346	0.376543
b1207	prs	phosphoribosylpyrophosphate synthase	945	0.211986	0	0.543973	0.527595	0.526984	0.477249	0.644444	0.657143	0.406349	0.431746	0.530159	0.342857
b0410	yajD	conserved protein, HNH family	345	0.211956	0.063	0.170676	0.192117	0.472464	0.547826	0.521739	0.608696	0.347826	0.617391	0.547826	0.417391
b2823	ppdC	predicted protein	321	0.211879	0.2364	0.00443415	0	0.551402	0.529595	0.542056	0.523364	0.457944	0.476636	0.654206	0.588785
b3071	yqjI	predicted transcriptional regulator, PadR family	621	0.211843	0	0.478507	0.46091	0.539452	0.566828	0.661836	0.57971	0.376812	0.647343	0.57971	0.47343
b1711	btuC	vitamin B12 transporter subunit: membrane component of ABC superfamily	978	0.211838	0	0.111449	0.121598	0.555215	0.466258	0.610429	0.515337	0.478528	0.355828	0.576687	0.527607
b1863	ruvC	component of RuvABC resolvasome, endonuclease	519	0.211767	0	0.384837	0.333405	0.56262	0.526012	0.635838	0.624277	0.416185	0.456647	0.635838	0.49711
b2832	ygdQ	inner membrane protein, UPF0053 family	711	0.211753	0	0.297773	0.294898	0.499297	0.459916	0.561181	0.590717	0.35865	0.320675	0.578059	0.468354
b3780	rhlB	ATP-dependent RNA helicase	1263	0.211739	0	0.411546	0.404551	0.526524	0.50673	0.631829	0.586698	0.415677	0.491686	0.532067	0.441805
b1215	kdsA	3-deoxy-D-manno-octulosonate 8-phosphate synthase	852	0.211733	0	0.487851	0.490305	0.517606	0.526995	0.623239	0.647887	0.359155	0.46831	0.570423	0.464789
b4179	rnr	exoribonuclease R, RNase R	2439	0.211715	0	0.48951	0.459366	0.553096	0.539155	0.650677	0.601476	0.398524	0.535055	0.610086	0.480935
b2073	yegL	conserved protein	657	0.211701	0	0.348756	0.32792	0.511416	0.494673	0.575342	0.579909	0.461187	0.429224	0.497717	0.474886
b0296	ykgM	rpmE (L31) paralog	261	0.211674	0.9576	0.143527	0.175761	0.45977	0.528736	0.494253	0.643678	0.413793	0.482759	0.471264	0.45977
b3172	argG	argininosuccinate synthetase	1341	0.21167	0	0.427617	0.423151	0.527218	0.52349	0.597315	0.626398	0.402685	0.521253	0.581655	0.422819
b3930	menA	1,4-dihydroxy-2-naphthoate octaprenyltransferase	924	0.211621	0	0.255717	0.250766	0.535714	0.485931	0.607143	0.561688	0.415584	0.392857	0.584416	0.503247
b0874	ybjE	predicted transporter	897	0.21162	0	0.292883	0.265949	0.483835	0.428094	0.548495	0.551839	0.381271	0.331104	0.521739	0.401338
b3699	gyrB	DNA gyrase, subunit B	2412	0.211508	0	0.647185	0.615988	0.55058	0.531924	0.618159	0.633085	0.378109	0.517413	0.655473	0.445274
b3920	yiiQ	conserved protein	597	0.211496	0.0002	0.183763	0.219732	0.492462	0.529313	0.527638	0.61809	0.447236	0.442211	0.502513	0.527638
b4005	purD	phosphoribosylglycinamide synthetase phosphoribosylamine-glycine ligase	1287	0.211446	0	0.560834	0.493927	0.583528	0.544678	0.668998	0.689977	0.424242	0.473193	0.657343	0.470862
b3352	yheS	fused predicted transporter subunits of ABC superfamily: ATP-binding components	1911	0.211392	0	0.459527	0.424466	0.553637	0.529042	0.660911	0.565149	0.373626	0.543171	0.626374	0.478807
b2050	wcaI	predicted glycosyl transferase	1221	0.211321	0	0.502444	0.466285	0.556921	0.532351	0.643735	0.599509	0.405405	0.481572	0.621622	0.515971
b1605	ydgI	predicted arginine/ornithine antiporter transporter	1380	0.211308	0	0.388498	0.386656	0.536232	0.465942	0.573913	0.578261	0.426087	0.328261	0.608696	0.491304
b2719	hycG	hydrogenase 3 and formate hydrogenase complex, HycG subunit	765	0.211253	0	0.452593	0.400705	0.564706	0.500654	0.65098	0.580392	0.45098	0.494118	0.592157	0.427451
b2996	hybA	hydrogenase 2 4Fe-4S ferredoxin-type component	984	0.211195	0	0.518173	0.499502	0.545732	0.53252	0.582317	0.582317	0.417683	0.551829	0.637195	0.463415
b4128	yjdK	predicted protein	294	0.211172	0.1594	0.191993	0.0751902	0.35034	0.482993	0.357143	0.561224	0.306122	0.438776	0.387755	0.44898
b2559	tadA	tRNA-specific adenosine deaminase	501	0.211137	0.0004	0.299695	0.277559	0.550898	0.542914	0.646707	0.610778	0.431138	0.502994	0.57485	0.51497
b1557	cspB	Qin prophage; cold shock protein	213	0.211118	0.3602	0.417061	0.0467415	0.356808	0.507042	0.450704	0.704225	0.380282	0.464789	0.239437	0.352113
b1750	ydjX	inner membrane protein, TVP38/TMEM64 family	708	0.211103	0	0.312273	0.312278	0.481638	0.412429	0.529661	0.5	0.389831	0.351695	0.525424	0.385593
b3552	yiaD	outer membrane lipoprotein	657	0.211046	0	0.470222	0.441537	0.581431	0.531202	0.607306	0.726027	0.525114	0.484018	0.611872	0.383562
b3933	ftsN	essential cell division protein	957	0.211038	0	0.252302	0.318929	0.574713	0.554859	0.680251	0.532915	0.482759	0.526646	0.561129	0.605016
b4655	ythA	expressed protein	123	0.210997	0.8238	0	0.0110146	0.317073	0.398374	0.317073	0.560976	0.219512	0.219512	0.414634	0.414634
b0168	map	methionine aminopeptidase	792	0.210985	0	0.491673	0.495337	0.506313	0.531566	0.575758	0.67803	0.363636	0.503788	0.579545	0.412879
b1882	cheY	chemotaxis regulator transmitting signal to flagellar motor component	387	0.210945	0.0054	0.332237	0.300424	0.49354	0.576227	0.573643	0.72093	0.333333	0.449612	0.573643	0.55814
b2480	bcp	thiol peroxidase, thioredoxin-dependent	468	0.210932	0.0002	0.408368	0.398515	0.495726	0.523504	0.583333	0.621795	0.314103	0.551282	0.589744	0.397436
b4184	yjfL	inner membrane protein, UPF0719 family	396	0.210926	0.011	0.139229	0.169322	0.439394	0.467172	0.44697	0.643939	0.409091	0.340909	0.462121	0.416667
b2381	ypdB	predicted response regulator in two-component system with YpdA	732	0.210857	0	0.505873	0.527078	0.476776	0.521858	0.536885	0.586066	0.29918	0.483607	0.594262	0.495902
b1810	yoaC	conserved protein, DUF1889 family	297	0.210835	0.1542	0.184141	0.140441	0.447811	0.592593	0.535354	0.717172	0.424242	0.454545	0.383838	0.606061
b1972	yedZ	inner membrane heme subunit for periplasmic YedYZ reductase	633	0.210758	0	0.134078	0.115961	0.481833	0.466035	0.516588	0.454976	0.383886	0.388626	0.545024	0.554502
b2572	rseA	anti-sigma factor	648	0.210686	0	0.155905	0.225454	0.524691	0.537037	0.666667	0.523148	0.393519	0.490741	0.513889	0.597222
b0429	cyoD	cytochrome o ubiquinol oxidase subunit IV	327	0.210668	0.0286	0.34518	0.358188	0.501529	0.486239	0.458716	0.66055	0.366972	0.311927	0.678899	0.486239
b2495	yfgD	predicted oxidoreductase	357	0.210631	0.0188	0.30432	0.204371	0.529412	0.585434	0.638655	0.638655	0.336134	0.504202	0.613445	0.613445
b3477	nikB	nickel transporter subunit	942	0.210595	0	0.484395	0.384444	0.584926	0.444798	0.621019	0.509554	0.410828	0.353503	0.72293	0.471338
b4382	deoA	thymidine phosphorylase	1320	0.210516	0	0.521639	0.499376	0.55303	0.522727	0.627273	0.690909	0.431818	0.438636	0.6	0.438636
b1431	ydcL	lipoprotein	666	0.210484	0	0.466671	0.476493	0.447447	0.53003	0.509009	0.671171	0.40991	0.459459	0.423423	0.459459
b3390	aroK	shikimate kinase I	519	0.210452	0	0.334373	0.405834	0.495183	0.552987	0.635838	0.66474	0.369942	0.543353	0.479769	0.450867
b0696	kdpC	potassium translocating ATPase, subunit C	570	0.210405	0.0002	0.332312	0.319615	0.538596	0.512281	0.610526	0.594737	0.463158	0.431579	0.542105	0.510526
b3995	rsd	stationary phase protein, binds sigma 70 RNA polymerase subunit	474	0.210403	0.0004	0.364398	0.386517	0.491561	0.506329	0.632911	0.56962	0.291139	0.537975	0.550633	0.411392
b3945	gldA	glycerol dehydrogenase, NAD	1101	0.210271	0	0.41819	0.41379	0.548592	0.527702	0.66485	0.66485	0.446866	0.444142	0.53406	0.474114
b0606	ahpF	alkyl hydroperoxide reductase, F52a subunit, FAD/NAD(P)-binding	1563	0.210252	0	0.525002	0.505083	0.53231	0.538708	0.604607	0.681382	0.397313	0.487524	0.59501	0.447217
b1093	fabG	3-oxoacyl-	732	0.210235	0	0.370107	0.415822	0.516393	0.538251	0.594262	0.741803	0.454918	0.45082	0.5	0.422131
b2664	csiR	DNA-binding transcriptional repressor of csiD	660	0.210229	0	0.31728	0.247456	0.537879	0.531818	0.645455	0.563636	0.395455	0.472727	0.572727	0.559091
b3132	kbaZ	tagatose 6-phosphate aldolase 1, kbaZ subunit	1278	0.210169	0	0.452824	0.424283	0.553991	0.499218	0.657277	0.568075	0.406103	0.476526	0.598592	0.453052
b2127	mlrA	DNA-binding transcriptional regulator	729	0.210095	0	0.284622	0.271883	0.530864	0.514403	0.625514	0.522634	0.395062	0.55144	0.572016	0.469136
b0225	yafQ	translation inhibitor toxin of toxin-antitoxin pair YafQ/DinJ	276	0.210093	0.4334	0.197739	0.207551	0.398551	0.525362	0.521739	0.554348	0.315217	0.532609	0.358696	0.48913
b0133	panC	pantothenate synthetase	849	0.210051	0	0.433846	0.422061	0.528857	0.514723	0.64311	0.636042	0.360424	0.473498	0.583039	0.434629
b0862	artQ	arginine transporter subunit	714	0.210027	0	0.343688	0.293324	0.551821	0.471989	0.588235	0.542017	0.42437	0.352941	0.642857	0.521008
b2679	proX	glycine betaine transporter subunit	990	0.210021	0	0.422878	0.386837	0.527273	0.537374	0.554545	0.675758	0.409091	0.5	0.618182	0.436364
b1638	pdxH	pyridoxine 5'-phosphate oxidase	654	0.209973	0	0.460959	0.449805	0.519878	0.5	0.62844	0.513761	0.385321	0.559633	0.545872	0.426606
b3418	malT	DNA-binding transcriptional activator for the mal regulon and maltotriose-ATP-binding protein	2703	0.209917	0	0.412678	0.383354	0.54162	0.514983	0.6404	0.522752	0.374029	0.511654	0.610433	0.510544
b1447	ydcZ	inner membrane protein, DUF606 family	447	0.209868	0.0032	0.278088	0.207322	0.521253	0.449664	0.536913	0.577181	0.436242	0.315436	0.590604	0.456376
b0657	lnt	apolipoprotein N-acyltransferase	1536	0.209857	0	0.488076	0.425327	0.557943	0.473307	0.568359	0.523438	0.443359	0.398438	0.662109	0.498047
b3789	rffH	glucose-1-phosphate thymidylyltransferase	879	0.209852	0	0.440715	0.3749	0.551763	0.516496	0.607509	0.583618	0.399317	0.505119	0.648464	0.460751
b1674	ydhY	predicted 4Fe-4S ferridoxin-type protein	624	0.20981	0	0.173432	0.1953	0.495192	0.519231	0.475962	0.605769	0.495192	0.524038	0.514423	0.427885
b2053	gmd	GDP-D-mannose dehydratase, NAD(P)-binding	1119	0.209807	0	0.592639	0.544541	0.549598	0.510277	0.61126	0.587131	0.386059	0.485255	0.651475	0.458445
b0232	yafN	antitoxin of the YafO-YafN toxin-antitoxin system	291	0.209738	0.2732	0.189098	0.207912	0.426117	0.532646	0.556701	0.639175	0.350515	0.505155	0.371134	0.453608
b2473	ypfH	predicted hydrolase	696	0.209696	0	0.449122	0.41169	0.541667	0.534483	0.650862	0.655172	0.418103	0.469828	0.556034	0.478448
b1155	tfaP	e14 prophage; predicted protein	411	0.209669	0.008	0.32921	0.26308	0.420925	0.527981	0.540146	0.605839	0.379562	0.489051	0.343066	0.489051
b3087	ygjR	predicted NAD(P)-binding dehydrogenase	984	0.209588	0	0.515285	0.485685	0.527439	0.498984	0.582317	0.579268	0.381098	0.454268	0.618902	0.463415
b2561	yfhH	predicted DNA-binding transcriptional regulator	846	0.209524	0	0.219837	0.222822	0.51773	0.516548	0.620567	0.574468	0.407801	0.450355	0.524823	0.524823
b0222	lpcA	D-sedoheptulose 7-phosphate isomerase	576	0.209514	0	0.393537	0.413398	0.512153	0.519097	0.578125	0.6875	0.380208	0.5	0.578125	0.369792
b2125	yehT	predicted response regulator in two-component system withYehU	717	0.209496	0	0.426095	0.405632	0.495119	0.532775	0.615063	0.569038	0.334728	0.51046	0.535565	0.518828
b3032	cpdA	3',5' cAMP phosphodiesterase	825	0.209484	0	0.341185	0.277783	0.566061	0.490909	0.658182	0.501818	0.414545	0.487273	0.625455	0.483636
b2940	yqgC	predicted protein	213	0.209472	0.4438	0	0.00316341	0.488263	0.558685	0.535211	0.605634	0.492958	0.43662	0.43662	0.633803
b2206	napA	nitrate reductase, periplasmic, large subunit	2484	0.209467	0	0.574978	0.52412	0.561997	0.529388	0.605072	0.597826	0.42029	0.514493	0.660628	0.475845
b2399	yfeD	conserved protein, DUF1323 family; N-terminal HTH domain of the MerR superfamily	390	0.2094	0.022	0.143883	0.169759	0.464103	0.561538	0.553846	0.676923	0.4	0.507692	0.438462	0.5
b0155	clcA	chloride channel, voltage-gated	1419	0.209336	0	0.327259	0.28152	0.539112	0.489077	0.602537	0.604651	0.448203	0.367865	0.566596	0.494715
b1277	ribA	GTP cyclohydrolase II	588	0.209334	0	0.479817	0.485956	0.503401	0.510204	0.637755	0.602041	0.352041	0.515306	0.520408	0.413265
b1570	dicA	Qin prophage; predicted regulator for DicB	405	0.209308	0.0198	0.196059	0.0833585	0.439506	0.545679	0.555556	0.562963	0.377778	0.511111	0.385185	0.562963
b1960	vsr	DNA mismatch endonuclease of very short patch repair	468	0.209284	0.0006	0.270622	0.229129	0.561966	0.523504	0.628205	0.583333	0.435897	0.557692	0.621795	0.429487
b2733	mutS	methyl-directed mismatch repair protein	2559	0.209282	0	0.420963	0.386207	0.561938	0.522079	0.649472	0.588511	0.415006	0.474795	0.621336	0.502931
b2054	wcaF	predicted acyl transferase	546	0.209275	0.0004	0.376415	0.3784	0.481685	0.52381	0.527473	0.620879	0.456044	0.461538	0.461538	0.489011
b0578	nfsB	dihydropteridine reductase, NAD(P)H-dependent, oxygen-insensitive	651	0.209256	0	0.5005	0.508171	0.517665	0.516129	0.617512	0.658986	0.373272	0.470046	0.562212	0.419355
b2661	gabD	succinate-semialdehyde dehydrogenase I, NADP-dependent	1446	0.209179	0	0.647893	0.570176	0.584371	0.525588	0.624481	0.672199	0.427386	0.477178	0.701245	0.427386
b3900	frvA	predicted enzyme IIA component of PTS	444	0.209179	0.005	0.212302	0.197327	0.504505	0.504505	0.567568	0.587838	0.378378	0.5	0.567568	0.425676
b4126	yjdI	conserved protein	228	0.209151	0.8182	0.132659	0.190273	0.495614	0.539474	0.539474	0.631579	0.381579	0.578947	0.565789	0.407895
b0849	grxA	glutaredoxin 1, redox coenzyme for ribonucleotide reductase (RNR1a)	255	0.209149	0.4988	0.104834	0.0711317	0.45098	0.54902	0.623529	0.623529	0.341176	0.576471	0.388235	0.447059
b3501	arsR	DNA-binding transcriptional repressor	351	0.209136	0.1758	0.10199	0.0961415	0.512821	0.495726	0.57265	0.495726	0.393162	0.512821	0.57265	0.478632
b1695	ydiO	predicted acyl-CoA dehydrogenase	1149	0.209131	0	0.451576	0.449768	0.520453	0.531767	0.56658	0.642298	0.4047	0.509138	0.590078	0.443864
b2382	ypdC	predicted DNA-binding protein	855	0.209081	0	0.475749	0.440534	0.538012	0.472515	0.6	0.470175	0.410526	0.470175	0.603509	0.477193
b0397	sbcC	exonuclease, dsDNA, ATP-dependent	3144	0.208999	0	0.294183	0.30958	0.538486	0.551209	0.671756	0.533397	0.370229	0.537214	0.573473	0.583015
b2214	apbE	predicted thiamine biosynthesis lipoprotein	1053	0.208959	0	0.459746	0.455395	0.535613	0.529915	0.603989	0.632479	0.407407	0.487179	0.595442	0.470085
b1718	infC	protein chain initiation factor IF-3	540	0.208877	0	0.217068	0.348393	0.488889	0.581481	0.622222	0.661111	0.327778	0.572222	0.516667	0.511111
b1787	yeaK	conserved protein	501	0.208835	0.0008	0.310856	0.29209	0.516966	0.502994	0.646707	0.622754	0.413174	0.443114	0.491018	0.443114
b0122	yacC	conserved protein, PulS_OutS family	345	0.208825	0.0648	0.346027	0.315251	0.504348	0.489855	0.521739	0.617391	0.373913	0.504348	0.617391	0.347826
b0842	mdfA	multidrug efflux system protein	1230	0.208813	0	0.373744	0.343278	0.525203	0.489431	0.556098	0.57561	0.414634	0.370732	0.604878	0.521951
b1563	relE	Qin prophage; toxin of the RelE-RelB toxin-antitoxin system	285	0.20877	0.4184	0.0212732	0.0900561	0.470175	0.554386	0.589474	0.589474	0.315789	0.526316	0.505263	0.547368
b3611	yibN	predicted rhodanese-related sulfurtransferase	429	0.208731	0.0054	0.370073	0.401234	0.498834	0.540793	0.608392	0.678322	0.363636	0.468531	0.524476	0.475524
b2276	nuoN	NADH:ubiquinone oxidoreductase, membrane subunit N	1455	0.208729	0	0.44949	0.3944	0.573196	0.449485	0.606186	0.54433	0.408247	0.331959	0.705155	0.472165
b2578	eamB	cysteine and O-acetylserine exporter	585	0.208729	0.0002	0.352339	0.312754	0.51453	0.475214	0.517949	0.553846	0.45641	0.348718	0.569231	0.523077
b2459	eutT	cobalamin adenosyltransferase involved in ethanolamine utilization	801	0.208638	0	0.506302	0.438661	0.586767	0.519351	0.685393	0.535581	0.40824	0.486891	0.666667	0.535581
b1082	flgK	flagellar hook-filament junction protein 1	1641	0.208576	0	0.359044	0.375929	0.519196	0.536258	0.555759	0.681901	0.424132	0.484461	0.577697	0.442413
b2153	folE	GTP cyclohydrolase I	666	0.208568	0	0.436576	0.436183	0.513514	0.506006	0.581081	0.626126	0.373874	0.441441	0.585586	0.45045
b3054	ygiF	predicted adenylate cyclase	1299	0.208555	0	0.441178	0.409198	0.555042	0.535027	0.646651	0.579677	0.406467	0.505774	0.612009	0.51963
b0843	ybjH	predicted protein	282	0.208555	0.2702	0.0397805	0.0547902	0.535461	0.48227	0.691489	0.638298	0.404255	0.393617	0.510638	0.414894
b0041	fixA	predicted electron transfer flavoprotein subunit, required for anaerobic carnitine reduction	768	0.208554	0	0.375539	0.388207	0.527344	0.53125	0.648438	0.675781	0.402344	0.457031	0.53125	0.460938
b4211	qorB	NAD(P)H:quinone oxidoreductase	858	0.208476	0	0.367329	0.372734	0.543124	0.527972	0.636364	0.685315	0.458042	0.454545	0.534965	0.444056
b1209	lolB	OM lipoprotein required for localization of lipoproteins	621	0.20847	0	0.364788	0.360485	0.516908	0.507246	0.584541	0.550725	0.396135	0.545894	0.570048	0.425121
b3147	yraM	conserved protein	2034	0.208435	0	0.379222	0.381459	0.541298	0.52409	0.615044	0.60767	0.443953	0.466077	0.564897	0.498525
b4071	nrfB	nitrite reductase, formate-dependent, penta-heme cytochrome c	564	0.208419	0	0.348924	0.314515	0.54078	0.51773	0.574468	0.542553	0.430851	0.526596	0.617021	0.484043
b2905	gcvT	aminomethyltransferase, tetrahydrofolate-dependent, subunit (T protein) of glycine cleavage complex	1092	0.208393	0	0.430646	0.417456	0.546703	0.513736	0.634615	0.637363	0.42033	0.472527	0.585165	0.431319
b0011	yaaW	conserved protein, UPF0174 family	711	0.208387	0	0.284983	0.316966	0.509142	0.538678	0.611814	0.56962	0.350211	0.523207	0.565401	0.523207
b4123	dcuB	C4-dicarboxylate antiporter	1338	0.208356	0	0.464685	0.435885	0.523916	0.467115	0.56278	0.616592	0.396861	0.340807	0.612108	0.443946
b1123	potD	polyamine transporter subunit	1044	0.208315	0	0.483685	0.510337	0.509579	0.548851	0.534483	0.66092	0.385057	0.508621	0.609195	0.477011
b0642	leuS	leucyl-tRNA synthetase	2580	0.2083	0	0.56761	0.55778	0.534109	0.536047	0.606977	0.64186	0.381395	0.503488	0.613953	0.462791
b0753	ybgS	conserved protein	378	0.208285	0.0068	0.278759	0.281715	0.507937	0.568783	0.555556	0.793651	0.460317	0.531746	0.507937	0.380952
b4078	yjcO	conserved protein	687	0.208236	0	0.232729	0.252988	0.499272	0.554585	0.537118	0.655022	0.401747	0.524017	0.558952	0.484716
b2313	cvpA	membrane protein required for colicin V production	486	0.20822	0.001	0.114305	0.138661	0.493827	0.450617	0.487654	0.574074	0.407407	0.364198	0.58642	0.41358
b3959	argB	acetylglutamate kinase	774	0.208214	0	0.374012	0.329061	0.556848	0.552972	0.658915	0.666667	0.395349	0.44186	0.616279	0.550388
b0710	ybgI	conserved metal-binding protein, NIF3 family	741	0.208177	0	0.48041	0.465705	0.537112	0.535762	0.62753	0.635628	0.42915	0.497976	0.554656	0.473684
b1841	yobA	conserved protein	372	0.208093	0.1	0.195498	0.237417	0.502688	0.52957	0.548387	0.612903	0.459677	0.419355	0.5	0.556452
b4476	gntU	gluconate transporter, low affinity GNT 1 system	1338	0.208069	0	0.422315	0.394593	0.55157	0.489537	0.607623	0.636771	0.430493	0.320628	0.616592	0.511211
b2217	rcsB	DNA-binding response regulator in two-component regulatory system with RcsC and YojN	648	0.208005	0	0.434632	0.4735	0.479938	0.526235	0.527778	0.666667	0.333333	0.453704	0.578704	0.458333
b2560	yfhB	conserved protein	633	0.20799	0	0.327663	0.299059	0.522907	0.475513	0.601896	0.454976	0.421801	0.483412	0.545024	0.488152
b3033	yqiB	predicted dehydrogenase	420	0.207942	0.0302	0.308471	0.31519	0.483333	0.514286	0.521429	0.507143	0.4	0.492857	0.528571	0.542857
b3711	yidZ	predicted DNA-binding transcriptional regulator	957	0.207905	0	0.419793	0.411283	0.523511	0.504702	0.567398	0.492163	0.376176	0.460815	0.626959	0.561129
b4192	ulaG	L-ascorbate 6-phosphate lactonase	1062	0.207899	0	0.497498	0.483737	0.52354	0.526365	0.567797	0.607345	0.387006	0.528249	0.615819	0.443503
b1063	yceB	lipoprotein, DUF1439 family	558	0.207858	0	0.151207	0.166715	0.471326	0.541219	0.553763	0.655914	0.317204	0.467742	0.543011	0.5
b0113	pdhR	DNA-binding transcriptional dual regulator	762	0.207857	0	0.29748	0.248015	0.559055	0.503937	0.681102	0.511811	0.38189	0.527559	0.614173	0.472441
b2728	hypC	protein required for maturation of hydrogenases 1 and 3	270	0.207834	0.1606	0.307332	0.342385	0.559259	0.540741	0.666667	0.688889	0.355556	0.544444	0.655556	0.388889
b3826	yigL	predicted hydrolase	798	0.207747	0	0.445302	0.42522	0.517544	0.503759	0.605263	0.601504	0.357143	0.5	0.590226	0.409774
b4363	yjjB	conserved inner membrane protein	471	0.207731	0.0016	0.404673	0.342839	0.5138	0.450106	0.477707	0.566879	0.464968	0.305732	0.598726	0.477707
b4478	dgoD	galactonate dehydratase	1146	0.207705	0	0.473229	0.469478	0.529668	0.532286	0.617801	0.63089	0.39267	0.497382	0.578534	0.468586
b1631	rsxG	electron transport complex protein required for the reduction of SoxR	618	0.207697	0	0.307393	0.317498	0.533981	0.540453	0.631068	0.645631	0.451456	0.461165	0.519417	0.514563
b2688	gshA	glutamate-cysteine ligase	1554	0.207588	0	0.360461	0.354588	0.513514	0.519305	0.581081	0.57722	0.42278	0.5	0.53668	0.480695
b3099	yqjE	inner membrane protein, DUF1469 family	402	0.207515	0.0062	0.162744	0.111073	0.532338	0.5199	0.649254	0.567164	0.350746	0.402985	0.597015	0.589552
b2319	usg	predicted semialdehyde dehydrogenase	1011	0.207514	0	0.456466	0.434868	0.55094	0.531157	0.676558	0.635015	0.406528	0.456973	0.569733	0.501484
b4590	ybfK	hypothetical protein b4590	255	0.207451	0.9968	0.126017	0.0685463	0.443137	0.54902	0.529412	0.623529	0.364706	0.494118	0.435294	0.529412
b2439	eutL	predicted carboxysome structural protein with predicted role in ethanolamine utilization	657	0.207433	0	0.510856	0.485985	0.56621	0.487062	0.648402	0.625571	0.506849	0.360731	0.543379	0.474886
b2619	yfjG	toxic protein, UPF0083 family	474	0.207428	0.003	0.19861	0.104739	0.474684	0.508439	0.493671	0.607595	0.379747	0.436709	0.550633	0.481013
b0938	ycbQ	predicted fimbrial-like adhesin protein	537	0.207425	0	0.314949	0.244024	0.426443	0.530726	0.458101	0.759777	0.441341	0.379888	0.379888	0.452514
b4201	priB	primosomal protein N	312	0.207399	0.4492	0.0939585	0.0839122	0.525641	0.516026	0.567308	0.586538	0.423077	0.509615	0.586538	0.451923
b1875	yecM	predicted metal-binding enzyme	564	0.207392	0	0.188176	0.178146	0.510638	0.512411	0.595745	0.531915	0.430851	0.484043	0.505319	0.521277
b2196	ccmF	heme lyase, CcmF subunit	1941	0.20738	0	0.461239	0.400459	0.571355	0.476558	0.590417	0.550232	0.454405	0.369397	0.669243	0.510046
b3708	tnaA	tryptophanase/L-cysteine desulfhydrase, PLP-dependent	1413	0.207374	0	0.52639	0.525868	0.509554	0.52937	0.571125	0.63482	0.382166	0.503185	0.575372	0.450106
b4106	phnC	phosphonate/organophosphate ester transporter subunit	786	0.207374	0	0.55758	0.45732	0.586514	0.489822	0.645038	0.564885	0.39313	0.51145	0.721374	0.39313
b3417	malP	maltodextrin phosphorylase	2391	0.20737	0	0.459373	0.451088	0.52363	0.535341	0.61606	0.592221	0.355082	0.520703	0.599749	0.493099
b1074	flgC	flagellar component of cell-proximal portion of basal-body rod	402	0.207313	0.0076	0.269693	0.219976	0.532338	0.549751	0.634328	0.708955	0.410448	0.432836	0.552239	0.507463
b3250	mreC	cell wall structural complex MreBCD transmembrane component MreC	1101	0.207311	0	0.3837	0.362717	0.5604	0.502271	0.683924	0.572207	0.455041	0.438692	0.542234	0.495913
b1051	msyB	multicopy suppressor of secY and secA	372	0.207295	0.0092	0.172844	0.242673	0.505376	0.596774	0.701613	0.677419	0.330645	0.604839	0.483871	0.508065
b0802	ybiJ	predicted protein	258	0.207295	0.341	0.0976366	0.104676	0.511628	0.515504	0.523256	0.77907	0.5	0.348837	0.511628	0.418605
b2891	prfB	peptide chain release factor RF-2	1095	0.207268	0	0.487117	0.48769	0.536073	0.547032	0.632877	0.641096	0.372603	0.558904	0.60274	0.441096
b2934	cmtB	predicted mannitol-specific enzyme IIA component of PTS	441	0.207227	0.0056	0.211095	0.131671	0.426304	0.514739	0.52381	0.585034	0.380952	0.44898	0.37415	0.510204
b2507	guaA	GMP synthetase (glutamine aminotransferase)	1575	0.207175	0	0.555378	0.525427	0.541587	0.511746	0.651429	0.624762	0.377143	0.491429	0.59619	0.419048
b2291	yfbR	5'-nucleotidase	597	0.207146	0	0.288522	0.30161	0.495812	0.524288	0.60804	0.582915	0.326633	0.477387	0.552764	0.512563
b2422	cysA	sulfate/thiosulfate transporter subunit	1095	0.207133	0	0.536205	0.487329	0.587215	0.512329	0.709589	0.550685	0.405479	0.490411	0.646575	0.49589
b0683	fur	DNA-binding transcriptional dual regulator of siderophore biosynthesis and transport	444	0.207118	0.0004	0.361729	0.37642	0.481982	0.522523	0.648649	0.614865	0.317568	0.594595	0.47973	0.358108
b1442	ydcU	predicted spermidine/putrescine transporter subunit	939	0.207113	0	0.383332	0.331217	0.530351	0.449414	0.559105	0.507987	0.43131	0.306709	0.600639	0.533546
b2670	ygaW	predicted inner membrane protein, stress-responsive	447	0.207112	0.0056	0.222524	0.222893	0.49217	0.47651	0.503356	0.543624	0.38255	0.389262	0.590604	0.496644
b4043	lexA	DNA-binding transcriptional repressor of SOS regulon	606	0.207066	0	0.301473	0.30309	0.521452	0.541254	0.673267	0.623762	0.361386	0.5	0.529703	0.5
b1612	fumA	fumarate hydratase (fumarase A), aerobic Class I	1644	0.207031	0	0.385098	0.393076	0.516423	0.537713	0.607664	0.611314	0.395985	0.523723	0.54562	0.478102
b2899	yqfA	inner membrane protein, hemolysin III family HylIII	657	0.206872	0	0.283966	0.273332	0.52207	0.476408	0.543379	0.56621	0.369863	0.383562	0.652968	0.479452
b1752	ydjZ	Inner membrane protein, TVP38/TMEM64 family	705	0.206843	0	0.28051	0.249568	0.516312	0.448227	0.489362	0.561702	0.438298	0.331915	0.621277	0.451064
b2114	metG	methionyl-tRNA synthetase	2031	0.2068	0	0.571146	0.541795	0.531265	0.510094	0.586411	0.599705	0.381093	0.500739	0.626292	0.429838
b2914	rpiA	ribose 5-phosphate isomerase, constitutive	657	0.206734	0	0.520724	0.548217	0.519026	0.534247	0.634703	0.73516	0.39726	0.447489	0.525114	0.420091
b3955	yijP	conserved inner membrane protein	1731	0.206726	0	0.462993	0.469493	0.500867	0.497978	0.523397	0.540728	0.365685	0.476603	0.613518	0.476603
b2471	yffB	predicted reductase, function unknown, ArsC family; low abundance protein	354	0.206654	0.1318	0.412524	0.415888	0.468927	0.502825	0.5	0.610169	0.389831	0.508475	0.516949	0.389831
b0658	ybeX	predicteed ion transport	876	0.206651	0	0.415171	0.403741	0.517123	0.525114	0.623288	0.643836	0.318493	0.520548	0.609589	0.410959
b1658	purR	DNA-binding transcriptional repressor, hypoxanthine-binding	1023	0.206641	0	0.419007	0.397229	0.539589	0.523949	0.604106	0.627566	0.416422	0.478006	0.59824	0.466276
b1536	ydeI	conserved protein	390	0.20663	0.0222	0.26098	0.280954	0.479487	0.530769	0.615385	0.669231	0.384615	0.492308	0.438462	0.430769
b3845	fadA	3-ketoacyl-CoA thiolase (thiolase I)	1161	0.206601	0	0.519773	0.464376	0.578811	0.512489	0.661499	0.643411	0.4677	0.431525	0.607235	0.462532
b3748	rbsD	predicted cytoplasmic sugar-binding protein	417	0.2065	0.0178	0.101188	0.0960683	0.477218	0.513189	0.561151	0.618705	0.374101	0.453237	0.496403	0.467626
b0408	secD	SecYEG protein translocase auxillary subunit	1845	0.206489	0	0.474002	0.455824	0.532249	0.515989	0.603252	0.666667	0.39187	0.450407	0.601626	0.430894
b2752	cysD	sulfate adenylyltransferase, subunit 2	906	0.206458	0	0.462307	0.439915	0.532009	0.529801	0.599338	0.576159	0.377483	0.536424	0.619205	0.476821
b2099	yegU	predicted hydrolase	1002	0.206368	0	0.30938	0.275105	0.556886	0.503992	0.631737	0.637725	0.473054	0.44012	0.565868	0.434132
b3953	frwD	predicted enzyme IIB component of PTS	339	0.206331	0.1178	0.184076	0.0982659	0.563422	0.545723	0.654867	0.60177	0.415929	0.477876	0.619469	0.557522
b0451	amtB	ammonium transporter	1284	0.206322	0	0.40522	0.322183	0.563084	0.507788	0.591121	0.663551	0.441589	0.378505	0.656542	0.481308
b2889	idi	isopentenyl diphosphate isomerase	546	0.205974	0.0004	0.322073	0.326956	0.503663	0.521978	0.565934	0.587912	0.461538	0.489011	0.483516	0.489011
b0515	ylbA	conserved protein	783	0.205952	0	0.415227	0.432049	0.463602	0.499361	0.551724	0.609195	0.367816	0.524904	0.471264	0.363985
b2984	yghR	predicted ATP-binding protein	756	0.205897	0	0.366863	0.347444	0.537037	0.527778	0.587302	0.583333	0.428571	0.488095	0.595238	0.511905
b2285	nuoE	NADH:ubiquinone oxidoreductase, chain E	498	0.205862	0.0006	0.472478	0.433688	0.554217	0.548193	0.650602	0.608434	0.385542	0.536145	0.626506	0.5
b1204	pth	peptidyl-tRNA hydrolase	582	0.205813	0	0.323368	0.337037	0.5	0.513746	0.597938	0.649485	0.417526	0.484536	0.484536	0.407216
b2687	luxS	S-ribosylhomocysteine lyase	513	0.205807	0.0004	0.402732	0.385966	0.516569	0.545809	0.602339	0.625731	0.345029	0.502924	0.602339	0.508772
b0207	dkgB	2,5-diketo-D-gluconate reductase B	801	0.205801	0	0.439878	0.450278	0.464419	0.524345	0.576779	0.655431	0.382022	0.460674	0.434457	0.456929
b3455	livG	leucine/isoleucine/valine transporter subunit	765	0.205799	0	0.422873	0.365993	0.554248	0.512418	0.619608	0.572549	0.376471	0.47451	0.666667	0.490196
b2203	napB	nitrate reductase, small, cytochrome C550 subunit, periplasmic	447	0.205774	0.0068	0.479871	0.434324	0.559284	0.541387	0.590604	0.604027	0.47651	0.516779	0.610738	0.503356
b0508	hyi	hydroxypyruvate isomerase	774	0.205723	0	0.333007	0.310968	0.44832	0.521964	0.554264	0.600775	0.372093	0.542636	0.418605	0.422481
b1806	yeaY	RpoE-regulated lipoprotein	579	0.205701	0	0.332295	0.305749	0.53886	0.53886	0.632124	0.626943	0.466321	0.492228	0.518135	0.497409
b2186	yejK	nucleotide associated protein	1005	0.205662	0	0.390005	0.373812	0.524378	0.541294	0.608955	0.597015	0.373134	0.528358	0.591045	0.498507
b0151	fhuC	iron-hydroxamate transporter subunit	795	0.205651	0	0.495968	0.422549	0.569811	0.493082	0.664151	0.554717	0.45283	0.445283	0.592453	0.479245
b2286	nuoC	NADH:ubiquinone oxidoreductase, fused CD subunit	1788	0.205594	0	0.548641	0.489127	0.559843	0.493289	0.610738	0.567114	0.401007	0.484899	0.667785	0.427852
b0688	pgm	phosphoglucomutase	1638	0.205554	0	0.527015	0.503412	0.553724	0.523199	0.631868	0.657509	0.423077	0.481685	0.606227	0.430403
b0948	rlmL	23S rRNA mG2445 methyltransferase, SAM-dependent	2106	0.205503	0	0.427963	0.40641	0.542735	0.523267	0.612536	0.586895	0.418803	0.521368	0.596866	0.461538
b4216	ytfJ	predicted transcriptional regulator	552	0.205474	0	0.371244	0.359388	0.527174	0.547101	0.592391	0.619565	0.38587	0.483696	0.603261	0.538043
b1649	nemR	transcriptional repressor for the nem operon, NEM-inactivated	597	0.205444	0	0.25079	0.224117	0.524288	0.510888	0.628141	0.532663	0.396985	0.522613	0.547739	0.477387
b2526	hscA	DnaK-like molecular chaperone specific for IscU	1848	0.205405	0	0.468405	0.434993	0.577922	0.517857	0.709416	0.637987	0.435065	0.451299	0.589286	0.464286
b2643	yfjX	CP4-57 prophage; predicted antirestriction protein	456	0.205401	0.0036	0.347066	0.315485	0.54386	0.5	0.565789	0.578947	0.427632	0.532895	0.638158	0.388158
b1876	argS	arginyl-tRNA synthetase	1731	0.205376	0	0.498676	0.492212	0.533795	0.537839	0.658579	0.632582	0.363951	0.495667	0.578856	0.485269
b0836	bssR	repressor of biofilm formation by indole transport regulation	381	0.205375	0.0358	0.0887415	0.0744049	0.488189	0.535433	0.590551	0.590551	0.322835	0.527559	0.551181	0.488189
b0934	ssuC	putative alkanesulfonate transporter subunit	789	0.205368	0	0.359002	0.272863	0.558935	0.47782	0.562738	0.536122	0.441065	0.357414	0.673004	0.539924
b0867	amiD	1,6-anhydro-N-acetylmuramyl-L-alanine amidase, Zn-dependent; OM lipoprotein	828	0.205337	0	0.395002	0.32542	0.561594	0.532609	0.655797	0.557971	0.434783	0.485507	0.594203	0.554348
b4666	ibsE	toxic membrane protein	57	0.205328	0.1362	0	0.0362902	0.403509	0.421053	0.368421	0.526316	0.157895	0.157895	0.684211	0.578947
b0928	aspC	aspartate aminotransferase, PLP-dependent	1188	0.205304	0	0.395144	0.396744	0.523569	0.510101	0.613636	0.631313	0.419192	0.494949	0.537879	0.40404
b3019	parC	DNA topoisomerase IV, subunit A	2256	0.205223	0	0.483307	0.461393	0.547429	0.531915	0.630319	0.606383	0.394947	0.490691	0.617021	0.49867
b2212	alkB	oxidative demethylase of N1-methyladenine or N3-methylcytosine DNA lesions	648	0.205176	0	0.348466	0.319627	0.529321	0.486111	0.62037	0.50463	0.444444	0.476852	0.523148	0.476852
b1753	ynjA	conserved protein	546	0.205175	0.0006	0.366163	0.310724	0.565934	0.481685	0.631868	0.516484	0.478022	0.43956	0.587912	0.489011
b0820	ybiT	fused predicted transporter subunits of ABC superfamily: ATP-binding components	1590	0.205065	0	0.536507	0.517768	0.528931	0.538365	0.598113	0.620755	0.343396	0.528302	0.645283	0.466038
b4664	ibsD	toxic membrane protein	57	0.205056	0.0492	0	0	0.385965	0.438596	0.421053	0.631579	0.157895	0.157895	0.578947	0.526316
b3785	wzzE	Entobacterial Common Antigen (ECA) polysaccharide chain length modulation protein	1044	0.205051	0	0.375359	0.365393	0.527778	0.522989	0.591954	0.591954	0.416667	0.482759	0.574713	0.494253
b2505	yfgH	outer membrane lipoprotein	516	0.205015	0.0002	0.293859	0.302095	0.474806	0.532946	0.534884	0.72093	0.459302	0.453488	0.430233	0.424419
b0522	purK	N5-carboxyaminoimidazole ribonucleotide synthase	1065	0.204986	0	0.491412	0.446976	0.566197	0.51831	0.653521	0.557746	0.422535	0.487324	0.622535	0.509859
b2429	murP	N-acetylmuramic acid permease, EIIBC component, PTS system	1422	0.204975	0	0.382	0.342929	0.566104	0.475387	0.603376	0.607595	0.451477	0.381857	0.64346	0.436709
b3363	ppiA	peptidyl-prolyl cis-trans isomerase A (rotamase A)	570	0.204975	0.0002	0.335144	0.3266	0.514035	0.494737	0.578947	0.652632	0.394737	0.426316	0.568421	0.405263
b2541	hcaB	2,3-dihydroxy-2,3-dihydrophenylpropionate dehydrogenase	810	0.204941	0	0.378941	0.33572	0.562963	0.506173	0.62963	0.611111	0.47037	0.448148	0.588889	0.459259
b2949	yqgF	predicted Holliday junction resolvase	414	0.20494	0.0176	0.325229	0.316076	0.533816	0.509662	0.601449	0.637681	0.434783	0.507246	0.565217	0.384058
b2130	yehY	predicted transporter subunit: membrane component of ABC superfamily	1155	0.204922	0	0.355085	0.274293	0.574892	0.47619	0.631169	0.545455	0.438961	0.332468	0.654545	0.550649
b3439	yhhW	quercetinase activity in vitro	693	0.204912	0	0.508898	0.492498	0.525253	0.531025	0.601732	0.597403	0.367965	0.541126	0.606061	0.454545
b0926	ycbK	conserved protein	546	0.204864	0.0002	0.263705	0.257646	0.498168	0.498168	0.554945	0.571429	0.43956	0.505495	0.5	0.417582
b2754	ygbF	probable ssRNA endonuclease, CRISP-associated protein	282	0.204841	0.442	0.217822	0.155588	0.464539	0.567376	0.542553	0.659574	0.414894	0.414894	0.43617	0.62766
b3889	yiiE	predicted transcriptional regulator	210	0.204792	0.9686	0.14878	0.274476	0.466667	0.609524	0.642857	0.585714	0.342857	0.614286	0.414286	0.628571
b0896	dmsC	dimethyl sulfoxide reductase, anaerobic, subunit C	861	0.20462	0	0.310868	0.204678	0.5482	0.479675	0.585366	0.567944	0.439024	0.341463	0.620209	0.529617
b2546	yphD	predicted sugar transporter subunit: membrane component of ABC superfamily	996	0.204616	0	0.391493	0.320195	0.563253	0.471888	0.60241	0.608434	0.418675	0.322289	0.668675	0.48494
b2971	yghG	predicted protein	408	0.204559	0.0244	0.318234	0.219273	0.443627	0.573529	0.419118	0.669118	0.448529	0.477941	0.463235	0.573529
b3386	rpe	D-ribulose-5-phosphate 3-epimerase	675	0.204539	0	0.362222	0.360946	0.512593	0.499259	0.631111	0.653333	0.36	0.44	0.546667	0.404444
b1206	ychM	predicted transporter	1677	0.204521	0	0.392373	0.348188	0.547406	0.458557	0.633274	0.583184	0.436494	0.32737	0.572451	0.465116
b0556	rzpD	DLP12 prophage; predicted murein endopeptidase	459	0.2045	0.0046	0.216541	0.253795	0.514161	0.542484	0.588235	0.679739	0.424837	0.496732	0.529412	0.45098
b2111	yehD	predicted fimbrial-like adhesin protein	540	0.20449	0	0.421624	0.397749	0.407407	0.52037	0.472222	0.711111	0.416667	0.444444	0.333333	0.405556
b4056	yjbQ	thiamin phosphate synthase	414	0.204484	0.0362	0.248988	0.231005	0.521739	0.495169	0.594203	0.528986	0.398551	0.5	0.572464	0.456522
b0487	cueR	DNA-binding transcriptional activator of copper-responsive regulon genes	405	0.204462	0.0062	0.515422	0.365456	0.587654	0.550617	0.637037	0.592593	0.392593	0.57037	0.733333	0.488889
b0523	purE	N5-carboxyaminoimidazole ribonucleotide mutase	507	0.204456	0.0002	0.498146	0.434588	0.591716	0.52071	0.680473	0.662722	0.455621	0.426036	0.639053	0.473373
b3371	frlB	fructoselysine-6-P-deglycase	1020	0.204422	0	0.554232	0.509768	0.546078	0.507843	0.611765	0.597059	0.373529	0.494118	0.652941	0.432353
b0428	cyoE	protoheme IX farnesyltransferase	888	0.204305	0	0.407037	0.3501	0.539414	0.475225	0.530405	0.608108	0.402027	0.364865	0.685811	0.452703
b0478	ybaL	predicted transporter with NAD(P)-binding Rossmann-fold domain	1674	0.204276	0	0.384739	0.324502	0.555556	0.501792	0.65233	0.61828	0.397849	0.340502	0.616487	0.546595
b1797	yeaR	conserved protein	357	0.204125	0.1134	0.388527	0.403498	0.484594	0.509804	0.613445	0.588235	0.361345	0.495798	0.478992	0.445378
b1831	proQ	regulator of ProP expression, post-translational	696	0.204087	0	0.18302	0.263037	0.530172	0.551724	0.676724	0.612069	0.439655	0.530172	0.474138	0.512931
b3096	mzrA	modulator of EnvZ/OmpR regulon	381	0.204013	0.0872	0.223276	0.139039	0.543307	0.461942	0.574803	0.527559	0.448819	0.440945	0.606299	0.417323
b2545	yphC	predicted oxidoreductase, Zn-dependent and NAD(P)-binding	1059	0.203931	0	0.443951	0.409759	0.553352	0.532578	0.626062	0.617564	0.444759	0.512748	0.589235	0.467422
b2061	wzb	protein-tyrosine phosphatase	441	0.203921	0.012	0.308671	0.264198	0.548753	0.514739	0.619048	0.55102	0.428571	0.52381	0.598639	0.469388
b2962	yggX	protein that protects iron-sulfur proteins against oxidative damage	273	0.203908	0.2426	0.305632	0.322039	0.479853	0.589744	0.538462	0.615385	0.263736	0.604396	0.637363	0.549451
b4129	lysU	lysine tRNA synthetase, inducible	1515	0.203867	0	0.399405	0.398002	0.475248	0.514191	0.613861	0.609901	0.362376	0.49505	0.449505	0.437624
b4154	frdA	fumarate reductase (anaerobic) catalytic and NAD/flavoprotein subunit	1806	0.203813	0	0.532402	0.497388	0.56423	0.525471	0.657807	0.637874	0.431894	0.526578	0.60299	0.41196
b3517	gadA	glutamate decarboxylase A, PLP-dependent	1398	0.203808	0	0.484322	0.450815	0.540057	0.501431	0.600858	0.579399	0.399142	0.506438	0.620172	0.418455
b0612	citT	citrate:succinate antiporter	1461	0.203807	0	0.390112	0.391898	0.507187	0.470226	0.525667	0.595483	0.422998	0.344969	0.572895	0.470226
b2093	gatB	galactitol-specific enzyme IIB component of PTS	282	0.203797	0.3886	0.400793	0.235393	0.41844	0.528369	0.489362	0.691489	0.361702	0.457447	0.404255	0.43617
b0134	panB	3-methyl-2-oxobutanoate hydroxymethyltransferase	792	0.20375	0	0.41128	0.387232	0.54798	0.511364	0.651515	0.655303	0.412879	0.439394	0.579545	0.439394
b1809	yoaB	conserved protein, UPF0076 famiily	342	0.203662	0.062	0.272454	0.247617	0.520468	0.538012	0.578947	0.72807	0.377193	0.447368	0.605263	0.438596
b3937	yiiX	conserved protein, DUF830 family	606	0.20364	0	0.400156	0.379332	0.526403	0.531353	0.584158	0.554455	0.376238	0.519802	0.618812	0.519802
b2943	galP	D-galactose transporter	1392	0.203609	0	0.44542	0.424727	0.532328	0.479167	0.55819	0.605603	0.418103	0.37931	0.62069	0.452586
b4070	nrfA	nitrite reductase, formate-dependent, cytochrome	1434	0.203599	0	0.389161	0.408305	0.52371	0.539749	0.58159	0.619247	0.40795	0.520921	0.58159	0.479079
b0109	nadC	quinolinate phosphoribosyltransferase	891	0.203546	0	0.36089	0.345334	0.533109	0.516274	0.649832	0.626263	0.390572	0.474747	0.558923	0.447811
b2378	lpxP	palmitoleoyl-acyl carrier protein (ACP)-dependent acyltransferase	918	0.203531	0	0.26612	0.270754	0.51634	0.503268	0.568627	0.552288	0.428105	0.490196	0.552288	0.46732
b0404	acpH	conserved protein	579	0.20343	0	0.226046	0.170032	0.533679	0.466321	0.606218	0.46114	0.398964	0.481865	0.595855	0.455959
b3993	thiE	thiamin phosphate synthase (thiamin phosphate pyrophosphorylase)	633	0.203372	0	0.300737	0.267993	0.581359	0.516588	0.71564	0.597156	0.445498	0.445498	0.582938	0.507109
b4671	ykgR	expressed protein	99	0.20328	0.2452	0	0	0.292929	0.484848	0.454545	0.606061	0.0909091	0.454545	0.333333	0.393939
b1133	mnmA	tRNA (5-methylaminomethyl-2-thiouridylate)-methyltransferase	1104	0.20315	0	0.565271	0.545266	0.538043	0.518116	0.638587	0.625	0.375	0.532609	0.600543	0.396739
b1946	fliN	flagellar motor switching and energizing component	411	0.203067	0.0062	0.347256	0.29932	0.552311	0.552311	0.605839	0.70073	0.394161	0.489051	0.656934	0.467153
b0095	ftsZ	GTP-binding tubulin-like cell division protein	1149	0.203057	0	0.44642	0.451861	0.543081	0.538729	0.671018	0.725849	0.412533	0.441253	0.545692	0.449086
b4194	ulaB	L-ascorbate-specific enzyme IIB component of PTS	303	0.203022	0.147	0.27931	0.286946	0.511551	0.541254	0.514851	0.712871	0.356436	0.475248	0.663366	0.435644
b2751	cysN	sulfate adenylyltransferase, subunit 1	1425	0.203018	0	0.446332	0.418563	0.547368	0.520702	0.656842	0.608421	0.393684	0.490526	0.591579	0.463158
b1075	flgD	flagellar hook assembly protein	693	0.202986	0	0.322161	0.291029	0.548341	0.526696	0.532468	0.727273	0.493506	0.445887	0.619048	0.406926
b0839	dacC	D-alanyl-D-alanine carboxypeptidase (penicillin-binding protein 6a)	1200	0.202961	0	0.46331	0.449156	0.518333	0.5325	0.56	0.645	0.4225	0.46	0.5725	0.4925
b2235	nrdB	ribonucleoside-diphosphate reductase 1, beta subunit, ferritin-like protein	1128	0.202918	0	0.530363	0.527622	0.506206	0.504433	0.56117	0.577128	0.327128	0.50266	0.630319	0.433511
b2811	csdE	CsdA-binding activator; Fe-S protein	441	0.202918	0.0078	0.39882	0.342849	0.548753	0.553288	0.591837	0.605442	0.442177	0.455782	0.612245	0.598639
b3572	avtA	valine-pyruvate aminotransferase	1251	0.20286	0	0.37748	0.356293	0.522782	0.51239	0.577938	0.58753	0.386091	0.47482	0.604317	0.47482
b0641	lptE	LPS assembly OM complex LptDE, lipoprotein component	579	0.202846	0	0.289085	0.295778	0.523316	0.512953	0.544041	0.621762	0.440415	0.42487	0.585492	0.492228
b1260	trpA	tryptophan synthase, alpha subunit	804	0.202765	0	0.318985	0.296115	0.537313	0.496269	0.63806	0.608209	0.41791	0.406716	0.55597	0.473881
b1393	paaF	enoyl-CoA hydratase-isomerase	765	0.202747	0	0.307017	0.308741	0.547712	0.515033	0.639216	0.592157	0.447059	0.435294	0.556863	0.517647
b3697	yidA	sugar phosphate phosphatase; substrates include erythrose 4-P and mannose 1-P phosphatase	810	0.202663	0	0.461151	0.46142	0.512346	0.514815	0.596296	0.681481	0.351852	0.448148	0.588889	0.414815
b1517	lsrF	putative autoinducer-2 (AI-2) aldolase	873	0.202549	0	0.424468	0.420332	0.498282	0.540664	0.594502	0.652921	0.402062	0.474227	0.498282	0.494845
b3779	gpp	guanosine pentaphosphatase/exopolyphosphatase	1482	0.202539	0	0.442607	0.423329	0.537787	0.508097	0.653846	0.566802	0.404858	0.475709	0.554656	0.481781
b1870	cmoA	tRNA cmo(5)U34 methyltransferase, SAM-dependent	741	0.202533	0	0.397659	0.388785	0.507422	0.491228	0.582996	0.591093	0.37247	0.473684	0.566802	0.408907
b3669	uhpA	DNA-binding response regulator in two-component regulatory system wtih UhpB	588	0.202533	0	0.551117	0.474271	0.590136	0.515306	0.693878	0.607143	0.428571	0.438776	0.647959	0.5
b1923	fliC	flagellar filament structural protein (flagellin)	1494	0.202525	0	0.476759	0.491356	0.475904	0.515395	0.53012	0.73494	0.457831	0.451807	0.439759	0.359438
b4294	insA	IS1 repressor TnpA	273	0.202469	0.8802	0.192746	0.0981146	0.534799	0.468864	0.505495	0.56044	0.549451	0.527473	0.549451	0.318681
b0854	potF	putrescine transporter subunit: periplasmic-binding component of ABC superfamily	1110	0.202428	0	0.367573	0.37718	0.50991	0.527027	0.575676	0.648649	0.378378	0.47027	0.575676	0.462162
b3322	gspB	part of gsp divergon involved in type II protein secretion	417	0.202355	0.0166	0.0627171	0.0748585	0.46283	0.551559	0.589928	0.633094	0.352518	0.496403	0.446043	0.52518
b3606	yibK	predicted rRNA methylase	471	0.202335	0.0052	0.351927	0.326702	0.552017	0.494692	0.630573	0.573248	0.433121	0.477707	0.592357	0.433121
b1765	ydjA	predicted oxidoreductase	549	0.202329	0	0.383927	0.374761	0.56102	0.526412	0.639344	0.612022	0.469945	0.464481	0.57377	0.502732
b0387	yaiI	conserved protein, UPF0178 family, downregulated by beryllium	456	0.20221	0.0064	0.233863	0.191661	0.567982	0.528509	0.657895	0.618421	0.480263	0.467105	0.565789	0.5
b0472	recR	gap repair protein	603	0.202197	0	0.415778	0.357293	0.580431	0.510779	0.651741	0.58209	0.452736	0.492537	0.636816	0.457711
b0835	rimO	ribosomal protein S12 methylthiotransferase; radical SAM superfamily	1323	0.202195	0	0.48041	0.466905	0.527589	0.527589	0.643991	0.605442	0.360544	0.52381	0.578231	0.453515
b3189	murA	UDP-N-acetylglucosamine 1-carboxyvinyltransferase	1257	0.202155	0	0.470129	0.467776	0.534606	0.527446	0.651551	0.680191	0.429594	0.453461	0.522673	0.448687
b3770	ilvE	branched-chain amino-acid aminotransferase	927	0.202151	0	0.501373	0.471117	0.551241	0.517799	0.614887	0.614887	0.430421	0.485437	0.608414	0.453074
b1604	ydgH	predicted protein	942	0.202071	0	0.513066	0.530183	0.512739	0.524416	0.595541	0.697452	0.43949	0.471338	0.503185	0.404459
b1885	tap	methyl-accepting protein IV	1599	0.202038	0	0.299324	0.291985	0.53596	0.547842	0.590994	0.666041	0.427767	0.452158	0.589118	0.525328
b1299	puuR	DNA-binding transcriptional repressor for the puu divergon	555	0.202009	0	0.238215	0.244493	0.511712	0.538739	0.567568	0.632432	0.416216	0.502703	0.551351	0.481081
b2903	gcvP	glycine decarboxylase, PLP-dependent, subunit (protein P) of glycine cleavage complex	2871	0.201965	0	0.554756	0.514102	0.560084	0.512713	0.641588	0.6186	0.411703	0.462905	0.626959	0.456635
b3829	metE	5-methyltetrahydropteroyltriglutamate-homocysteine S-methyltransferase	2259	0.201881	0	0.440271	0.408498	0.563081	0.530766	0.653386	0.588313	0.411687	0.494024	0.62417	0.50996
b2581	yfiF	predicted methyltransferase	1035	0.201873	0	0.486129	0.466471	0.563285	0.562319	0.649275	0.649275	0.466667	0.568116	0.573913	0.469565
b0840	deoR	DNA-binding transcriptional repressor	756	0.201844	0	0.403105	0.396105	0.509259	0.506614	0.583333	0.579365	0.380952	0.5	0.563492	0.440476
b0301	ykgB	inner membrane protein, DUF417 family	591	0.201844	0.0002	0.218029	0.210761	0.450085	0.50423	0.517766	0.583756	0.401015	0.416244	0.431472	0.51269
b3384	trpS	tryptophanyl-tRNA synthetase	1002	0.201835	0	0.480666	0.471702	0.521956	0.52994	0.598802	0.601796	0.356287	0.5	0.610778	0.488024
b3616	tdh	threonine 3-dehydrogenase, NAD(P)-binding	1023	0.201711	0	0.469915	0.47009	0.516129	0.508309	0.57478	0.662757	0.40176	0.469208	0.571848	0.392962
b3426	glpD	sn-glycerol-3-phosphate dehydrogenase, aerobic, FAD/NAD(P)-binding	1503	0.201706	0	0.489727	0.456449	0.551564	0.519627	0.622754	0.576846	0.421158	0.52495	0.610778	0.457086
b0830	gsiB	glutathione periplasmic binding protein, ABC superfamily transporter	1536	0.201605	0	0.375263	0.358134	0.523438	0.544922	0.550781	0.626953	0.423828	0.455078	0.595703	0.552734
b2383	fryA	fused predicted PTS enzymes: Hpr component/enzyme I component/enzyme IIA component	2493	0.201592	0	0.475641	0.438561	0.552347	0.518652	0.622142	0.582431	0.403129	0.495788	0.631769	0.477738
b3057	bacA	undecaprenyl pyrophosphate phosphatase	819	0.20155	0	0.479254	0.442273	0.526252	0.482295	0.538462	0.578755	0.391941	0.340659	0.648352	0.527473
b0316	yahB	predicted DNA-bindng transcriptional regulator	930	0.201503	0	0.341698	0.345556	0.494624	0.501075	0.519355	0.6	0.403226	0.458065	0.56129	0.445161
b1493	gadB	glutamate decarboxylase B, PLP-dependent	1398	0.201493	0	0.471239	0.447537	0.533619	0.503577	0.596567	0.583691	0.399142	0.508584	0.60515	0.418455
b0615	citF	citrate lyase, citrate-ACP transferase (alpha) subunit	1530	0.201478	0	0.54981	0.500744	0.564706	0.498039	0.660784	0.62549	0.429412	0.47451	0.603922	0.394118
b4052	dnaB	replicative DNA helicase	1413	0.201426	0	0.409866	0.394959	0.539278	0.523001	0.626327	0.613588	0.397028	0.488323	0.59448	0.467091
b0937	ssuE	NAD(P)H-dependent FMN reductase	573	0.201379	0	0.264756	0.212456	0.544503	0.465969	0.685864	0.513089	0.397906	0.434555	0.549738	0.450262
b2777	ygcF	conserved protein	669	0.201273	0	0.289676	0.280915	0.51719	0.532138	0.573991	0.600897	0.426009	0.520179	0.55157	0.475336
b1320	ycjW	predicted DNA-binding transcriptional regulator	996	0.201243	0	0.434376	0.432963	0.455823	0.51506	0.536145	0.626506	0.39759	0.439759	0.433735	0.478916
b4206	ytfB	predicted cell envelope opacity-associated protein	636	0.201201	0	0.267646	0.259593	0.558176	0.52673	0.674528	0.551887	0.424528	0.471698	0.575472	0.556604
b1476	fdnI	formate dehydrogenase-N, cytochrome B556 (gamma) subunit, nitrate-inducible	651	0.201073	0	0.52732	0.516273	0.499232	0.520737	0.483871	0.59447	0.336406	0.43318	0.677419	0.534562
b3907	rhaT	L-rhamnose:proton symporter	1032	0.201051	0	0.352583	0.362539	0.518411	0.497093	0.494186	0.630814	0.418605	0.395349	0.642442	0.465116
b1450	mcbR	colanic acid and biofilm gene transcriptional regulator, MqsR-controlled	663	0.201043	0	0.196915	0.162298	0.438914	0.542986	0.59276	0.579186	0.312217	0.493213	0.411765	0.556561
b2400	gltX	glutamyl-tRNA synthetase	1413	0.200957	0	0.531868	0.524559	0.526539	0.521585	0.62845	0.607219	0.377919	0.543524	0.573248	0.414013
b1065	mdtH	multidrug resistance efflux transporter conferring overexpression resistance to norfloxacin and enoxacin	1206	0.200942	0	0.2991	0.288717	0.553897	0.466003	0.58209	0.542289	0.442786	0.385572	0.636816	0.470149
b3421	rtcB	conserved protein	1224	0.200923	0	0.482929	0.477046	0.510621	0.558824	0.583333	0.656863	0.401961	0.5	0.546569	0.519608
b1302	puuE	GABA aminotransferase, PLP-dependent	1263	0.200922	0	0.511829	0.449729	0.577989	0.516231	0.638955	0.643705	0.432304	0.441805	0.662708	0.463183
b0089	ftsW	integral membrane protein involved in stabilizing FstZ ring during cell division	1242	0.200914	0	0.39002	0.362541	0.530596	0.481481	0.550725	0.548309	0.408213	0.36715	0.63285	0.528986
b0775	bioB	biotin synthase	1038	0.200909	0	0.501671	0.456944	0.555877	0.544316	0.612717	0.572254	0.404624	0.488439	0.650289	0.572254
b3356	yhfA	conserved protein, OsmC family	402	0.200875	0.0344	0.336063	0.371641	0.517413	0.539801	0.619403	0.649254	0.402985	0.447761	0.529851	0.522388
b0920	ycbC	conserved protein, DUF218 superfamily	777	0.20087	0	0.301146	0.286249	0.522523	0.516088	0.563707	0.548263	0.444015	0.432432	0.559846	0.567568
b0686	ybfF	acyl-CoA esterase in vitro	762	0.200858	0	0.391095	0.387602	0.510499	0.502625	0.665354	0.590551	0.362205	0.484252	0.503937	0.433071
b3002	yqhA	predicted inner membrane protein, UPF0114 family	492	0.20078	0.0008	0.272017	0.290959	0.47561	0.473577	0.530488	0.54878	0.286585	0.347561	0.609756	0.52439
b2490	hyfJ	predicted processing element hydrogenase 4	411	0.20078	0.0244	0.213595	0.180756	0.527981	0.525547	0.59854	0.620438	0.379562	0.452555	0.605839	0.50365
b0975	hyaD	protein involved in processing of HyaA and HyaB proteins	585	0.200746	0	0.351071	0.271583	0.589744	0.538462	0.702564	0.564103	0.405128	0.528205	0.661538	0.523077
b4374	yjjG	dUMP phosphatase	675	0.200729	0	0.340498	0.305429	0.536296	0.494815	0.591111	0.582222	0.386667	0.484444	0.631111	0.417778
b2375	yfdX	predicted protein	633	0.20069	0	0.25299	0.315695	0.464455	0.57346	0.611374	0.696682	0.374408	0.473934	0.407583	0.549763
b1383	ydbL	conserved protein	324	0.200659	0.123	0.307963	0.30708	0.453704	0.598765	0.592593	0.685185	0.361111	0.509259	0.407407	0.601852
b0341	cynX	predicted cyanate transporter	1152	0.200629	0	0.268268	0.205849	0.587674	0.47309	0.630208	0.53125	0.476562	0.367188	0.65625	0.520833
b2868	xdhC	xanthine dehydrogenase, Fe-S binding subunit	477	0.200598	0.0066	0.260902	0.296576	0.524109	0.549266	0.566038	0.628931	0.484277	0.496855	0.522013	0.522013
b3359	argD	bifunctional acetylornithine aminotransferase/ succinyldiaminopimelate aminotransferase	1218	0.200572	0	0.411139	0.364505	0.546798	0.521346	0.637931	0.628079	0.423645	0.453202	0.578818	0.482759
b2068	alkA	3-methyl-adenine DNA glycosylase II	846	0.20056	0	0.383532	0.326812	0.556738	0.529551	0.620567	0.556738	0.478723	0.460993	0.570922	0.570922
b3183	obgE	GTPase involved in cell partioning and DNA repair	1170	0.200532	0	0.52088	0.508212	0.533333	0.569231	0.64359	0.684615	0.382051	0.55641	0.574359	0.466667
b4033	malF	maltose transporter subunit	1542	0.200522	0	0.486656	0.45782	0.533722	0.48703	0.527237	0.589494	0.398833	0.42607	0.675097	0.445525
b0163	yaeH	conserved protein, UPF0325 family	384	0.200514	0.0102	0.288937	0.415266	0.447917	0.557292	0.570312	0.648438	0.265625	0.625	0.507812	0.398438
b1681	sufD	FeS cluster assembly protein of SufBCD complex	1269	0.200487	0	0.451288	0.414966	0.533491	0.545311	0.621749	0.600473	0.387707	0.524823	0.591017	0.510638
b2909	ygfB	conserved protein, UPF0149 family	576	0.200466	0.0002	0.289805	0.276863	0.515625	0.522569	0.666667	0.598958	0.348958	0.520833	0.53125	0.447917
b1500	yneN	Two component system connector membrane protein, EvgSA to PhoQP	195	0.200442	0.8286	0.0426829	0.0142341	0.374359	0.523077	0.4	0.692308	0.323077	0.369231	0.4	0.507692
b4341	yjiS	conserved protein	162	0.200428	0.5522	0	0	0.561728	0.617284	0.62963	0.555556	0.37037	0.611111	0.685185	0.685185
b2767	ygcO	predicted 4Fe-4S cluster-containing protein	258	0.200355	0.633	0.134946	0.121378	0.55814	0.449612	0.593023	0.465116	0.534884	0.488372	0.546512	0.395349
b3890	yiiF	conserved protein	216	0.200338	0.736	0.0322805	0.0713659	0.467593	0.578704	0.638889	0.583333	0.333333	0.597222	0.430556	0.555556
b1840	yebZ	inner membrane protein	870	0.200268	0	0.22699	0.1491	0.532184	0.472414	0.568966	0.537931	0.424138	0.344828	0.603448	0.534483
b0388	aroL	shikimate kinase II	522	0.200245	0.0004	0.111915	0.10049	0.522989	0.536398	0.62069	0.637931	0.431034	0.436782	0.517241	0.534483
b1852	zwf	glucose-6-phosphate 1-dehydrogenase	1473	0.200221	0	0.392051	0.393602	0.51799	0.532247	0.598778	0.617108	0.386965	0.511202	0.568228	0.468432
b0567	ybcH	predicted protein	888	0.200148	0	0.342573	0.329727	0.524775	0.490991	0.584459	0.543919	0.432432	0.483108	0.557432	0.445946
b3824	rhtB	homoserine, homoserine lactone and S-methyl-methionine efflux pump	618	0.200122	0	0.273837	0.215154	0.522654	0.475728	0.538835	0.558252	0.427184	0.339806	0.601942	0.529126
b2644	yfjY	CP4-57 prophage; predicted DNA repair protein	480	0.200092	0.0022	0.179302	0.142629	0.54375	0.491667	0.65625	0.55	0.39375	0.425	0.58125	0.5
b0233	yafO	mRNA interferase toxin of the YafO-YafN toxin-antitoxin system	396	0.200054	0.051	0.149256	0.149227	0.436869	0.510101	0.568182	0.545455	0.340909	0.484848	0.401515	0.5
b0402	proY	proline-specific permease	1371	0.200021	0	0.536163	0.505871	0.53027	0.482859	0.514223	0.623632	0.415755	0.378556	0.660832	0.446389
b2128	yehW	predicted transporter subunit: membrane component of ABC superfamily	729	0.199983	0	0.368176	0.349554	0.577503	0.484225	0.650206	0.609053	0.465021	0.308642	0.617284	0.534979
b2331	yfcN	conserved protein	549	0.199932	0.0002	0.484315	0.425924	0.533698	0.544627	0.622951	0.52459	0.349727	0.52459	0.628415	0.584699
b0551	quuD	DLP12 prophage; predicted antitermination protein	381	0.199898	0.0656	0.1481	0.140644	0.433071	0.548556	0.464567	0.653543	0.370079	0.519685	0.464567	0.472441
b0888	trxB	thioredoxin reductase, FAD/NAD(P)-binding	963	0.199753	0	0.393229	0.377071	0.537902	0.510903	0.610592	0.666667	0.420561	0.495327	0.582555	0.370717
b1365	ynaK	Rac prophage; conserved protein	261	0.199655	0.854	0.0938488	0.0771488	0.48659	0.56705	0.586207	0.643678	0.344828	0.494253	0.528736	0.563218
b3526	kdgK	ketodeoxygluconokinase	927	0.199652	0	0.530751	0.457422	0.572816	0.539374	0.614887	0.644013	0.433657	0.504854	0.669903	0.469256
b0129	yadI	predicted PTS Enzyme IIA	438	0.199642	0.0376	0.239541	0.233495	0.495434	0.513699	0.568493	0.547945	0.40411	0.506849	0.513699	0.486301
b0368	tauD	taurine dioxygenase, 2-oxoglutarate-dependent	849	0.199627	0	0.453741	0.41278	0.546525	0.515901	0.639576	0.54417	0.413428	0.5053	0.586572	0.498233
b0993	torS	hybrid sensory histidine kinase in two-component regulatory system with TorR	2742	0.199534	0	0.302149	0.288107	0.537929	0.526258	0.645514	0.575492	0.401532	0.482495	0.56674	0.520788
b0431	cyoB	cytochrome o ubiquinol oxidase subunit I	1989	0.199479	0	0.532393	0.495349	0.529915	0.465058	0.520362	0.600302	0.38914	0.38009	0.680241	0.414781
b3422	rtcR	sigma 54-dependent transcriptional regulator of rtcBA expression	1596	0.199435	0	0.39691	0.33148	0.558271	0.502506	0.62218	0.556391	0.441729	0.503759	0.610902	0.447368
b1131	purB	adenylosuccinate lyase	1368	0.199401	0	0.4912	0.475851	0.524123	0.508772	0.605263	0.614035	0.361842	0.491228	0.605263	0.421053
b0158	btuF	vitamin B12 transporter subunit: periplasmic-binding component of ABC superfamily	798	0.199396	0	0.183861	0.185634	0.530075	0.505013	0.62782	0.56015	0.428571	0.454887	0.533835	0.5
b1098	tmk	thymidylate kinase	639	0.199376	0.0002	0.289483	0.28821	0.541471	0.521127	0.666667	0.652582	0.399061	0.478873	0.558685	0.431925
b2005	yeeV	CP4-44 prophage; toxin of the YeeV-YeeU toxin-antitoxin system	372	0.199375	0.1744	0.242488	0.203844	0.532258	0.502688	0.572581	0.572581	0.427419	0.459677	0.596774	0.475806
b1301	puuB	gamma-Glu-putrescine oxidase, FAD/NAD(P)-binding	1278	0.199368	0	0.553	0.471856	0.583725	0.508607	0.631455	0.603286	0.42723	0.528169	0.692488	0.394366
b2360	yfdQ	CPS-53 (KpLE1) prophage; predicted protein	822	0.199359	0	0.411307	0.415737	0.457421	0.5	0.562044	0.667883	0.375912	0.463504	0.434307	0.368613
b1396	paaI	predicted thioesterase	420	0.199328	0.0206	0.106478	0.11468	0.516667	0.5	0.585714	0.657143	0.457143	0.478571	0.507143	0.364286
b2106	rcnA	membrane protein conferring nickel and cobalt resistance	822	0.199304	0	0.262354	0.24448	0.517032	0.489051	0.569343	0.591241	0.416058	0.448905	0.565693	0.427007
b1086	rluC	23S rRNA pseudouridine synthase; specific to U955, U2504, and U2580	957	0.199198	0	0.311439	0.306002	0.516196	0.545455	0.645768	0.586207	0.404389	0.520376	0.498433	0.529781
b2610	ffh	Signal Recognition Particle (SRP) component with 4.5S RNA (ffs)	1359	0.199177	0	0.436054	0.413785	0.543046	0.560706	0.631347	0.688742	0.355408	0.481236	0.642384	0.512141
b0681	chiP	chitoporin, uptake of chitosugars	1404	0.199126	0	0.401778	0.397371	0.512821	0.514957	0.519231	0.630342	0.429487	0.540598	0.589744	0.373932
b2432	yfeY	RpoE-regulated lipoprotein	573	0.199081	0.0004	0.393868	0.423446	0.511344	0.544503	0.518325	0.659686	0.455497	0.534031	0.560209	0.439791
b4088	alsB	D-allose transporter subunit	933	0.199057	0	0.354668	0.406266	0.486602	0.540193	0.569132	0.733119	0.392283	0.450161	0.498392	0.437299
b3947	ptsA	fused predicted PTS enzymes: Hpr component/enzyme I component/enzyme IIA component	2499	0.199047	0	0.447127	0.403593	0.554222	0.502601	0.627851	0.581032	0.418968	0.480192	0.615846	0.446579
b1392	paaE	Phenylacetyl-CoA oxygenase, NAD(P)H oxidoreductase componen	1068	0.19904	0	0.397534	0.386066	0.533708	0.524345	0.606742	0.595506	0.432584	0.5	0.561798	0.477528
b2957	ansB	periplasmic L-asparaginase II	1044	0.19903	0	0.498927	0.495759	0.527778	0.520115	0.571839	0.706897	0.413793	0.442529	0.597701	0.41092
b0346	mhpR	DNA-binding transcriptional activator, 3HPP-binding	831	0.198983	0	0.318322	0.28252	0.558363	0.54272	0.65343	0.563177	0.425993	0.505415	0.595668	0.559567
b1553	rzpQ	Rz-like equivalent, Qin prophage	495	0.198978	0.0016	0.225712	0.261863	0.458586	0.555556	0.593939	0.684848	0.412121	0.490909	0.369697	0.490909
b3235	degS	serine endoprotease, periplasmic	1065	0.198956	0	0.330468	0.308922	0.528638	0.498592	0.605634	0.653521	0.405634	0.433803	0.574648	0.408451
b3480	nikE	nickel transporter subunit	804	0.198944	0	0.44262	0.374544	0.564677	0.503731	0.660448	0.544776	0.391791	0.481343	0.641791	0.485075
b4516	insA	IS1 repressor TnpA	273	0.198903	0.968	0.19411	0.136578	0.534799	0.468864	0.505495	0.56044	0.549451	0.516484	0.549451	0.32967
b1210	hemA	glutamyl tRNA reductase	1254	0.198893	0	0.428654	0.413751	0.54386	0.527911	0.65311	0.617225	0.394737	0.485646	0.583732	0.480861
b0601	ybdM	conserved protein	627	0.198886	0	0.341144	0.372722	0.4689	0.53748	0.569378	0.598086	0.358852	0.54067	0.478469	0.473684
b2616	recN	recombination and repair protein	1659	0.198881	0	0.340776	0.356673	0.518987	0.521398	0.670886	0.562387	0.381555	0.511754	0.504521	0.490054
b2211	yojI	Microcin J25 efflux pump, TolC-dependent; fused ABC transporter permease and ATP-binding components	1641	0.198854	0	0.388661	0.343568	0.53504	0.502742	0.597806	0.559415	0.380256	0.429616	0.627057	0.519196
b3198	kdsC	3-deoxy-D-manno-octulosonate 8-phosphate phosphatase	564	0.198777	0	0.284027	0.319093	0.526596	0.528369	0.638298	0.670213	0.398936	0.473404	0.542553	0.441489
b2827	thyA	thymidylate synthetase	792	0.198753	0	0.454524	0.451378	0.512626	0.503788	0.587121	0.534091	0.356061	0.526515	0.594697	0.450758
b2182	bcr	bicyclomycin/multidrug efflux system	1188	0.198719	0	0.406832	0.37262	0.53367	0.456229	0.520202	0.565657	0.444444	0.310606	0.636364	0.492424
b1426	ydcH	predicted protein	222	0.198715	0.8888	0.0430537	0.0015439	0.418919	0.59009	0.540541	0.608108	0.22973	0.608108	0.486486	0.554054
b3749	rbsA	fused D-ribose transporter subunits of ABC superfamily: ATP-binding components	1503	0.198684	0	0.431439	0.443139	0.512974	0.526281	0.596806	0.646707	0.369261	0.479042	0.572854	0.453094
b0880	cspD	inhibitor of DNA replication, cold shock protein homolog	222	0.198629	0.7688	0	0	0.486486	0.540541	0.594595	0.702703	0.391892	0.527027	0.472973	0.391892
b1660	ydhC	predicted transporter	1209	0.198621	0	0.342351	0.320622	0.534326	0.451613	0.578164	0.548387	0.459057	0.352357	0.565757	0.454094
b1804	rnd	ribonuclease D	1125	0.198611	0	0.324215	0.291673	0.542222	0.512889	0.610667	0.528	0.413333	0.461333	0.602667	0.549333
b1192	ldcA	L,D-carboxypeptidase A	912	0.19859	0	0.235515	0.209098	0.531798	0.483553	0.601974	0.565789	0.430921	0.470395	0.5625	0.414474
b4233	mpl	UDP-N-acetylmuramate:L-alanyl-gamma-D-glutamyl-meso-diaminopimelate ligase	1371	0.198512	0	0.494976	0.454185	0.55434	0.537564	0.649891	0.628009	0.404814	0.490153	0.608315	0.49453
b0358	yaiO	outer membrane protein	771	0.198466	0	0.338683	0.337241	0.501946	0.49546	0.533074	0.583658	0.470817	0.51751	0.501946	0.385214
b4301	sgcE	KpLE2 phage-like element; predicted epimerase	630	0.198447	0	0.264949	0.21522	0.557143	0.487302	0.6	0.561905	0.466667	0.414286	0.604762	0.485714
b1943	fliK	flagellar hook-length control protein	1125	0.198435	0	0.313244	0.299739	0.550222	0.515556	0.634667	0.610667	0.469333	0.405333	0.546667	0.530667
b3223	nanE	predicted N-acetylmannosamine-6-P epimerase	687	0.198434	0	0.394478	0.377729	0.583697	0.528384	0.672489	0.663755	0.475983	0.41048	0.60262	0.510917
b4183	yjfK	conserved protein, DUF2491 family	657	0.198425	0	0.273307	0.321378	0.476408	0.526636	0.561644	0.607306	0.347032	0.543379	0.520548	0.429224
b4140	fxsA	suppressor of F exclusion of phage T7	474	0.19841	0.0058	0.269373	0.273678	0.476793	0.466245	0.56962	0.537975	0.329114	0.411392	0.531646	0.449367
b0597	entH	thioesterase required for efficient enterobactin production	411	0.198401	0.0358	0.303171	0.284966	0.569343	0.540146	0.664234	0.591241	0.459854	0.50365	0.583942	0.525547
b3730	glmU	fused N-acetyl glucosamine-1-phosphate uridyltransferase/glucosamine-1-phosphate acetyl transferase	1368	0.19839	0	0.497427	0.50029	0.527047	0.535819	0.644737	0.682018	0.392544	0.508772	0.54386	0.416667
b0022	insA	IS1 repressor TnpA	273	0.198296	0.876	0.154617	0.115602	0.534799	0.472527	0.505495	0.56044	0.549451	0.516484	0.549451	0.340659
b1894	insA	IS1 repressor TnpA	273	0.198296	0.8764	0.154617	0.115602	0.534799	0.472527	0.505495	0.56044	0.549451	0.516484	0.549451	0.340659
b3444	insA	IS1 repressor TnpA	273	0.198296	0.9042	0.154617	0.115602	0.534799	0.472527	0.505495	0.56044	0.549451	0.516484	0.549451	0.340659
b1064	grxB	glutaredoxin 2 (Grx2)	645	0.198267	0	0.253429	0.249432	0.493023	0.500775	0.572093	0.595349	0.334884	0.488372	0.572093	0.418605
b4153	frdB	fumarate reductase (anaerobic), Fe-S subunit	732	0.198265	0	0.552385	0.510366	0.538251	0.513661	0.536885	0.606557	0.413934	0.508197	0.663934	0.42623
b2246	rhmT	predicted L-rhamnonate transporter	1287	0.198259	0	0.357515	0.317083	0.528361	0.48951	0.585082	0.587413	0.452214	0.342657	0.547786	0.538462
b4321	gntP	fructuronate transporter	1341	0.198221	0	0.404732	0.372434	0.531693	0.480984	0.563758	0.653244	0.384787	0.290828	0.646532	0.498881
b2575	yfiC	tRNA (adenine-N(6)-)-methyltransferase	735	0.198137	0	0.246061	0.202668	0.526531	0.52381	0.595918	0.555102	0.440816	0.469388	0.542857	0.546939
b1466	narW	nitrate reductase 2 (NRZ), delta subunit (assembly subunit)	693	0.198131	0	0.455524	0.388785	0.564214	0.536797	0.679654	0.545455	0.359307	0.52381	0.65368	0.541126
b3850	hemG	protoporphyrin oxidase, flavoprotein	543	0.198081	0.0006	0.326471	0.311641	0.521179	0.524862	0.552486	0.569061	0.40884	0.508287	0.60221	0.497238
b4092	phnP	carbon-phosphorus lyase complex accessory protein, phosphodiesterase	756	0.198047	0	0.514741	0.400646	0.593915	0.498677	0.646825	0.511905	0.440476	0.472222	0.694444	0.511905
b3051	yqiK	conserved protein	1659	0.198028	0	0.276207	0.33282	0.505124	0.549126	0.640145	0.674503	0.401447	0.455696	0.473779	0.517179
b1692	ydiB	quinate/shikimate 5-dehydrogenase, NAD(P)-binding	864	0.198013	0	0.166954	0.228829	0.478009	0.538194	0.552083	0.663194	0.381944	0.482639	0.5	0.46875
b2419	yfeK	predicted protein	372	0.198009	0.119	0.103427	0.126434	0.467742	0.526882	0.524194	0.645161	0.362903	0.451613	0.516129	0.483871
b1749	xthA	exonuclease III	804	0.197968	0	0.436337	0.409437	0.53607	0.521144	0.61194	0.578358	0.376866	0.541045	0.619403	0.44403
b3562	yiaA	inner membrane protein, YiaAB family	435	0.197915	0.0188	0.249778	0.214007	0.413793	0.510345	0.462069	0.6	0.372414	0.413793	0.406897	0.517241
b4612	yrhD	hypothetical protein b4612	153	0.197877	0.2986	0	0	0.333333	0.51634	0.431373	0.607843	0.235294	0.470588	0.333333	0.470588
b3706	mnmE	GTPase	1362	0.197876	0	0.395571	0.367388	0.564611	0.520558	0.682819	0.632159	0.420705	0.473568	0.590308	0.455947
b2449	yffR	CPZ-55 prophage; predicted protein	390	0.197772	0.0288	0.183137	0.0883585	0.441026	0.558974	0.530769	0.715385	0.353846	0.492308	0.438462	0.469231
b0110	ampD	1,6-anhydro-N-acetylmuramyl-L-alanine amidase, Zn-dependent; murein amidase	549	0.197727	0.0006	0.24421	0.202683	0.539162	0.489982	0.639344	0.546448	0.459016	0.491803	0.519126	0.431694
b3579	yiaO	L-dehydroascorbate transporter, periplasmic binding protein for TRAP (TRipartite ATP-independent Periplasmic) family transporter YiaMNO	984	0.197711	0	0.455393	0.441895	0.513211	0.518293	0.579268	0.625	0.378049	0.457317	0.582317	0.472561
b3733	atpG	F1 sector of membrane-bound ATP synthase, gamma subunit	861	0.197708	0	0.49081	0.487559	0.536585	0.53194	0.581882	0.648084	0.372822	0.491289	0.655052	0.456446
b3943	yijE	inner membrane protein, predicted permease	903	0.197668	0	0.315066	0.306168	0.541528	0.47619	0.534884	0.568106	0.45515	0.365449	0.634551	0.495017
b2994	hybC	hydrogenase 2, large subunit	1701	0.197651	0	0.532107	0.512276	0.530276	0.516167	0.578483	0.624339	0.402116	0.479718	0.610229	0.444444
b4037	malM	maltose regulon periplasmic protein	918	0.197649	0	0.330717	0.305039	0.535948	0.505447	0.578431	0.643791	0.46732	0.405229	0.562092	0.46732
b4098	phnJ	carbon-phosphorus lyase complex subunit	843	0.197646	0	0.557546	0.453173	0.58363	0.5172	0.597865	0.619217	0.405694	0.491103	0.747331	0.441281
b2408	yfeN	predicted outer membrane protein	762	0.197605	0	0.213027	0.247078	0.452756	0.510499	0.464567	0.602362	0.397638	0.574803	0.496063	0.354331
b0637	ybeB	ribosome-associated protein	315	0.197589	0.1576	0.265702	0.289861	0.51746	0.52381	0.609524	0.666667	0.333333	0.52381	0.609524	0.380952
b2946	rsmE	16S rRNA m(3)U1498 methyltransferase, SAM-dependent	729	0.197552	0	0.324929	0.311107	0.533608	0.514403	0.625514	0.584362	0.415638	0.497942	0.559671	0.460905
b0004	thrC	threonine synthase	1284	0.197437	0	0.389527	0.371927	0.529595	0.51947	0.614486	0.591121	0.383178	0.455607	0.591121	0.511682
b4051	qorA	quinone oxidoreductase, NADPH-dependent	981	0.197429	0	0.275856	0.269668	0.53211	0.535168	0.599388	0.639144	0.431193	0.48318	0.565749	0.48318
b3224	nanT	sialic acid transporter	1488	0.197417	0	0.418712	0.429527	0.551747	0.471774	0.584677	0.584677	0.457661	0.393145	0.612903	0.4375
b1859	znuB	zinc transporter subunit: membrane component of ABC superfamily	783	0.197395	0	0.367622	0.250012	0.521073	0.473819	0.56705	0.59387	0.413793	0.287356	0.582375	0.54023
b4396	rob	right oriC-binding transcriptional activator, AraC family	867	0.197391	0	0.325356	0.300256	0.534025	0.491349	0.619377	0.519031	0.415225	0.487889	0.567474	0.467128
b0147	ligT	2'-5' RNA ligase	528	0.197384	0.0012	0.31708	0.281893	0.5625	0.464015	0.619318	0.471591	0.511364	0.431818	0.556818	0.488636
b0908	aroA	5-enolpyruvylshikimate-3-phosphate synthetase	1281	0.197295	0	0.339951	0.334476	0.508197	0.511319	0.578454	0.63466	0.435597	0.442623	0.510539	0.456674
b3511	hdeD	acid-resistance membrane protein	570	0.197275	0.0002	0.217261	0.303673	0.468421	0.450877	0.484211	0.573684	0.373684	0.336842	0.547368	0.442105
b1672	ydhW	predicted protein	645	0.197262	0	0.211037	0.154668	0.524031	0.531783	0.6	0.576744	0.372093	0.483721	0.6	0.534884
b2243	glpC	sn-glycerol-3-phosphate dehydrogenase (anaerobic), small subunit	1188	0.197243	0	0.444046	0.405834	0.541246	0.51431	0.560606	0.573232	0.436869	0.497475	0.626263	0.472222
b2594	rluD	23S rRNA pseudouridine synthase; specific to U1911, U1915, and U1917	978	0.197181	0	0.361363	0.367912	0.52863	0.522495	0.671779	0.592025	0.386503	0.481595	0.527607	0.493865
b0192	nlpE	lipoprotein involved with copper homeostasis and adhesion	708	0.19717	0	0.290305	0.280283	0.525424	0.54096	0.567797	0.622881	0.470339	0.474576	0.538136	0.525424
b0409	secF	SecYEG protein translocase auxillary subunit	969	0.197169	0	0.420215	0.406593	0.51806	0.498452	0.569659	0.622291	0.380805	0.402477	0.603715	0.470588
b0154	hemL	glutamate-1-semialdehyde aminotransferase (aminomutase)	1278	0.197163	0	0.412927	0.383876	0.555556	0.507042	0.638498	0.64554	0.443662	0.434272	0.584507	0.441315
b1959	yedA	inner membrane protein, predicted transporter, DMT superfamily	918	0.197162	0	0.340349	0.338678	0.538126	0.465142	0.575163	0.598039	0.437908	0.320261	0.601307	0.477124
b2222	atoA	acetyl-CoA:acetoacetyl-CoA transferase, beta subunit	648	0.197145	0	0.373578	0.387168	0.537037	0.516975	0.643519	0.657407	0.439815	0.444444	0.527778	0.449074
b3788	rffG	dTDP-glucose 4,6-dehydratase	1065	0.197077	0	0.464446	0.435407	0.538967	0.522066	0.6	0.602817	0.419718	0.507042	0.597183	0.456338
b0330	prpR	propionate catabolism operon regulatory protein	1584	0.196983	0	0.379729	0.350498	0.552399	0.515783	0.636364	0.566288	0.431818	0.452652	0.589015	0.528409
b2021	hisC	histidinol-phosphate aminotransferase	1068	0.196961	0	0.472212	0.419578	0.554307	0.509363	0.61236	0.589888	0.418539	0.469101	0.632022	0.469101
b0902	pflA	pyruvate formate lyase activating enzyme 1	738	0.196926	0	0.465673	0.488512	0.50542	0.520325	0.597561	0.621951	0.341463	0.54878	0.577236	0.390244
b0910	cmk	cytidylate kinase	681	0.196878	0	0.349046	0.366622	0.538913	0.518355	0.687225	0.603524	0.422907	0.431718	0.506608	0.519824
b2307	hisM	histidine/lysine/arginine/ornithine transporter subunit	714	0.196786	0	0.351254	0.341578	0.497199	0.441176	0.491597	0.542017	0.415966	0.357143	0.584034	0.42437
b3295	rpoA	RNA polymerase, alpha subunit	987	0.196739	0	0.405344	0.41418	0.52381	0.519757	0.668693	0.635258	0.37386	0.480243	0.528875	0.443769
b3424	glpG	rhomboid intramembrane serine protease	828	0.196738	0	0.335068	0.306656	0.543478	0.48913	0.586957	0.543478	0.42029	0.442029	0.623188	0.481884
b0590	fepD	iron-enterobactin transporter subunit	1002	0.196715	0	0.315161	0.213056	0.610778	0.463074	0.664671	0.595808	0.508982	0.320359	0.658683	0.473054
b2194	ccmH	heme lyase, CcmH subunit	1050	0.196697	0	0.425473	0.404237	0.541905	0.533333	0.617143	0.6	0.405714	0.48	0.602857	0.52
b1376	uspF	stress-induced protein, ATP-binding protein	432	0.196684	0.0192	0.169146	0.177363	0.486111	0.502315	0.597222	0.625	0.354167	0.402778	0.506944	0.479167
b0740	tolB	periplasmic protein	1290	0.196644	0	0.457666	0.450273	0.531783	0.494574	0.625581	0.586047	0.472093	0.469767	0.497674	0.427907
b1816	yoaE	fused predicted membrane protein/conserved protein	1554	0.196644	0	0.462229	0.421534	0.539897	0.495495	0.648649	0.61583	0.368726	0.388031	0.602317	0.482625
b0761	modE	DNA-binding transcriptional repressor for the molybdenum transport operon modABC	786	0.196608	0	0.383034	0.360759	0.52799	0.524173	0.633588	0.614504	0.396947	0.48855	0.553435	0.469466
b0382	iraP	anti-RssB factor, RpoS stabilzer during Pi starvation; anti-adapter protein	258	0.196596	0.4674	0.0313585	0.0122854	0.468992	0.573643	0.616279	0.616279	0.244186	0.523256	0.546512	0.581395
b4024	lysC	aspartokinase III	1347	0.196556	0	0.377717	0.359417	0.539718	0.494432	0.639198	0.616927	0.42539	0.4098	0.554566	0.45657
b3043	ygiL	predicted fimbrial-like adhesin protein	549	0.196546	0.0002	0.427412	0.443005	0.43898	0.519126	0.519126	0.704918	0.404372	0.464481	0.393443	0.387978
b3643	rph	defective ribonuclease PH	684	0.196518	0	0.437883	0.444727	0.562865	0.55117	0.649123	0.675439	0.447368	0.469298	0.592105	0.508772
b1767	ansA	cytoplasmic L-asparaginase I	1014	0.196509	0	0.41339	0.412351	0.512821	0.5	0.60355	0.591716	0.399408	0.452663	0.535503	0.455621
b1606	folM	dihydromonapterin reductase, NADPH-dependent; dihydrofolate reductase isozyme	720	0.1965	0	0.388227	0.38831	0.511111	0.508333	0.608333	0.608333	0.4125	0.475	0.5125	0.441667
b1060	bssS	biofilm regulator	252	0.196479	0.7494	0.130685	0.170937	0.456349	0.547619	0.535714	0.630952	0.345238	0.535714	0.488095	0.47619
b2540	hcaC	3-phenylpropionate dioxygenase, predicted ferredoxin subunit	318	0.196459	0.425	0.174037	0.0970073	0.556604	0.490566	0.622642	0.613208	0.45283	0.45283	0.59434	0.40566
b1317	ycjU	beta-phosphoglucomutase	657	0.196424	0	0.421644	0.349527	0.56621	0.497717	0.621005	0.557078	0.43379	0.43379	0.643836	0.502283
b1760	ynjH	conserved protein, DUF1496 family	270	0.196409	0.7646	0.134946	0.0791976	0.511111	0.522222	0.633333	0.522222	0.433333	0.477778	0.466667	0.566667
b1370	insH	IS5 transposase and trans-activator	978	0.196349	0	0.477124	0.405351	0.556237	0.522495	0.576687	0.58589	0.374233	0.52454	0.717791	0.457055
b3331	gspJ	predicted general secretory pathway component, cryptic	585	0.196187	0.0004	0.0970366	0.103815	0.505983	0.507692	0.605128	0.528205	0.369231	0.482051	0.54359	0.512821
b1926	fliT	predicted chaperone	363	0.196142	0.052	0.091461	0.0496707	0.517906	0.5427	0.628099	0.553719	0.297521	0.487603	0.628099	0.586777
b3170	rimP	ribosome maturation factor for 30S subunits	450	0.196077	0.0038	0.425227	0.415463	0.488889	0.513333	0.633333	0.666667	0.353333	0.453333	0.48	0.42
b0097	secM	regulator of secA translation	510	0.196025	0.0048	0.281995	0.26408	0.543137	0.47451	0.605882	0.505882	0.488235	0.441176	0.535294	0.476471
b1663	mdtK	multidrug efflux system transporter	1371	0.196021	0	0.308922	0.279212	0.530999	0.471918	0.592998	0.586433	0.426696	0.350109	0.573304	0.479212
b0967	rlmI	23S rRNA m(5)C1962 methyltransferase, SAM-dependent	1188	0.195993	0	0.388593	0.377661	0.51936	0.507576	0.616162	0.573232	0.40404	0.507576	0.537879	0.441919
b2287	nuoB	NADH:ubiquinone oxidoreductase, chain B	660	0.19596	0	0.349159	0.341183	0.519697	0.506061	0.595455	0.586364	0.390909	0.495455	0.572727	0.436364
b1693	aroD	3-dehydroquinate dehydratase	756	0.195917	0	0.349432	0.362805	0.506614	0.515873	0.59127	0.68254	0.388889	0.400794	0.539683	0.464286
b0423	thiI	tRNA s(4)U8 sulfurtransferase	1446	0.195912	0	0.557356	0.544112	0.522822	0.515214	0.607884	0.620332	0.329876	0.518672	0.630705	0.406639
b0722	sdhD	succinate dehydrogenase, membrane subunit, binds cytochrome b556	345	0.1959	0.0528	0.369754	0.410383	0.513043	0.437681	0.53913	0.6	0.33913	0.304348	0.66087	0.408696
b2539	hcaF	3-phenylpropionate dioxygenase, small (beta) subunit	516	0.195898	0.0014	0.1841	0.164673	0.523256	0.517442	0.604651	0.546512	0.383721	0.534884	0.581395	0.47093
b4292	fecR	KpLE2 phage-like element; transmembrane signal transducer for ferric citrate transport	951	0.195896	0	0.360946	0.275012	0.592008	0.506835	0.656151	0.548896	0.454259	0.51735	0.665615	0.454259
b3148	yraN	conserved protein, UPF0102 family	393	0.195895	0.1122	0.258788	0.274688	0.549618	0.534351	0.59542	0.625954	0.496183	0.534351	0.557252	0.442748
b1726	yniB	predicted inner membrane protein	534	0.195888	0.001	0.155946	0.146656	0.441948	0.468165	0.494382	0.561798	0.325843	0.38764	0.505618	0.455056
b2169	fruB	fused fructose-specific PTS enzymes: IIA component/HPr component	1128	0.195866	0	0.40529	0.390322	0.556738	0.542553	0.68617	0.68883	0.409574	0.465426	0.574468	0.473404
b1555	ydfR	Qin prophage; predicted protein	309	0.195865	0.166	0.233144	0.344556	0.436893	0.556634	0.631068	0.631068	0.271845	0.543689	0.407767	0.495146
b0936	ssuA	putative aliphatic sulfonate binding protein	957	0.195863	0	0.350502	0.344644	0.524556	0.502612	0.611285	0.592476	0.432602	0.445141	0.529781	0.470219
b0698	kdpA	potassium translocating ATPase, subunit A	1671	0.195835	0	0.377222	0.344593	0.555356	0.476361	0.581688	0.590664	0.432675	0.357271	0.651706	0.481149
b1962	yedJ	predicted hydrolase, HD superfamily	693	0.195829	0	0.29371	0.244578	0.545455	0.526696	0.670996	0.575758	0.372294	0.489177	0.593074	0.515152
b4682	yqcG	expressed protein	138	0.195733	0.621	0.121951	0.000943902	0.246377	0.507246	0.326087	0.717391	0.173913	0.434783	0.23913	0.369565
b2060	wzc	protein-tyrosine kinase	2160	0.195642	0	0.514198	0.499493	0.527315	0.536111	0.572222	0.654167	0.379167	0.477778	0.630556	0.476389
b1440	ydcS	polyhydroxybutyrate (PHB) synthase, ABC transporter periplasmic binding protein homolog	1143	0.195604	0	0.441046	0.442671	0.529309	0.532808	0.545932	0.629921	0.446194	0.506562	0.595801	0.461942
b2566	era	membrane-associated, 16S rRNA-binding GTPase	903	0.195552	0	0.465563	0.451929	0.524917	0.532669	0.594684	0.657807	0.352159	0.491694	0.627907	0.448505
b0930	asnS	asparaginyl tRNA synthetase	1398	0.195491	0	0.482598	0.469212	0.525036	0.500715	0.633047	0.609442	0.39485	0.487124	0.54721	0.405579
b1280	yciM	TPR-repeats-containing protein	1167	0.195358	0	0.295063	0.31481	0.520137	0.532991	0.619537	0.586118	0.375321	0.532134	0.565553	0.48072
b3717	cbrC	conserved protein, UPF0167 family	585	0.195347	0	0.203	0.253246	0.446154	0.526496	0.569231	0.553846	0.369231	0.620513	0.4	0.405128
b0420	dxs	1-deoxyxylulose-5-phosphate synthase, thiamine-requiring, FAD-requiring	1860	0.19534	0	0.464883	0.437693	0.543548	0.515054	0.61129	0.624194	0.406452	0.474194	0.612903	0.446774
b0475	hemH	ferrochelatase	960	0.195337	0	0.367276	0.347783	0.540625	0.509375	0.6375	0.54375	0.434375	0.4625	0.55	0.521875
b1735	chbR	rRepressor, chb operon for N,N'-diacetylchitobiose utilization	840	0.195331	0	0.27919	0.294773	0.416667	0.520238	0.460714	0.564286	0.317857	0.503571	0.471429	0.492857
b3790	rffC	TDP-fucosamine acetyltransferase	672	0.195263	0	0.204627	0.201207	0.556548	0.516369	0.625	0.611607	0.517857	0.450893	0.526786	0.486607
b2634	yfjR	CP4-57 prophage; predicted DNA-binding transcriptional regulator	699	0.195257	0	0.256349	0.191934	0.573677	0.469242	0.665236	0.480687	0.446352	0.446352	0.609442	0.480687
b2268	rbn	RNase BN, tRNA processing enzyme	915	0.195216	0	0.315932	0.314039	0.50929	0.500546	0.609836	0.6	0.439344	0.47541	0.478689	0.42623
b0241	phoE	outer membrane phosphoporin protein E	1053	0.195209	0	0.342324	0.401322	0.448243	0.548908	0.504274	0.678063	0.373219	0.566952	0.467236	0.401709
b1827	kdgR	DNA-binding transcriptional regulator f kdgK, kdgT, eda	789	0.195158	0	0.377637	0.396602	0.498099	0.525982	0.574144	0.585551	0.365019	0.498099	0.555133	0.494297
b0058	rluA	pseudouridine synthase for 23S rRNA (position 746) and tRNAphe(position 32)	657	0.195131	0	0.456385	0.421215	0.541857	0.549467	0.625571	0.570776	0.410959	0.484018	0.589041	0.593607
b3242	aaeX	membrane protein of efflux system	201	0.195124	0.9026	0.108405	0.0707098	0.477612	0.378109	0.477612	0.373134	0.343284	0.253731	0.61194	0.507463
b3059	plsY	probable glycerol-3-phosphate acyltransferase	615	0.195109	0.0002	0.26659	0.237659	0.539837	0.478049	0.541463	0.57561	0.492683	0.414634	0.585366	0.443902
b0932	pepN	aminopeptidase N	2610	0.195099	0	0.486168	0.462673	0.534866	0.50613	0.616092	0.583908	0.375862	0.489655	0.612644	0.444828
b2421	cysM	cysteine synthase B (O-acetylserine sulfhydrolase B)	909	0.195056	0	0.422239	0.396683	0.566557	0.554455	0.623762	0.673267	0.455446	0.49835	0.620462	0.491749
b3201	lptB	lipopolysaccharide export ABC transporter ATP-binding protein of the LptBFGC export complex	723	0.195054	0	0.25961	0.230176	0.544952	0.50899	0.6639	0.630705	0.381743	0.493776	0.589212	0.40249
b0149	mrcB	fused glycosyl transferase and transpeptidase	2532	0.194976	0	0.457824	0.426546	0.552133	0.533965	0.629147	0.580569	0.415877	0.511848	0.611374	0.509479
b2229	yfaT	predicted protein	621	0.194928	0.0002	0.234149	0.224132	0.515298	0.52657	0.550725	0.541063	0.400966	0.545894	0.594203	0.492754
b1274	topA	DNA topoisomerase I, omega subunit	2595	0.19488	0	0.438322	0.451571	0.518304	0.544894	0.591908	0.627746	0.417341	0.530636	0.545665	0.476301
b3463	ftsE	predicted transporter subunit: ATP-binding component of ABC superfamily	666	0.194847	0	0.393802	0.301007	0.566066	0.515015	0.648649	0.603604	0.400901	0.495495	0.648649	0.445946
b3844	fre	NAD(P)H-flavin reductase	699	0.19481	0	0.327656	0.283785	0.529328	0.51216	0.618026	0.600858	0.412017	0.467811	0.55794	0.467811
b2813	mltA	membrane-bound lytic murein transglycosylase A	1095	0.194772	0	0.463327	0.449717	0.528767	0.516895	0.60274	0.591781	0.427397	0.536986	0.556164	0.421918
b3548	yhjY	conserved protein	696	0.194727	0	0.23982	0.245983	0.50431	0.527299	0.512931	0.62931	0.448276	0.521552	0.551724	0.431034
b1079	flgH	flagellar protein of basal-body outer-membrane L ring	696	0.194721	0	0.36398	0.341917	0.537356	0.494253	0.543103	0.62931	0.469828	0.469828	0.599138	0.383621
b0405	queA	S-adenosylmethionine:tRNA ribosyltransferase-isomerase	1068	0.194668	0	0.443549	0.41141	0.543071	0.504682	0.632022	0.615169	0.390449	0.446629	0.606742	0.452247
b3584	yiaT	predicted outer membrane protein	738	0.194635	0	0.369578	0.328217	0.48916	0.51626	0.53252	0.617886	0.439024	0.495935	0.495935	0.434959
b0396	araJ	predicted transporter	1182	0.194633	0	0.291956	0.309854	0.507614	0.474619	0.520305	0.576142	0.431472	0.332487	0.571066	0.515228
b0503	selU	tRNA 2-selenouridine synthase, selenophosphate-dependent	1092	0.194606	0	0.434046	0.393341	0.557692	0.541209	0.675824	0.557692	0.414835	0.535714	0.582418	0.53022
b0453	ybaY	outer membrane lipoprotein	570	0.19458	0	0.271741	0.28842	0.542105	0.496491	0.610526	0.626316	0.505263	0.315789	0.510526	0.547368
b3960	argH	argininosuccinate lyase	1371	0.194564	0	0.484263	0.444912	0.56601	0.539752	0.676149	0.584245	0.398249	0.496718	0.623632	0.538293
b0015	dnaJ	chaperone Hsp40, co-chaperone with DnaK	1128	0.19453	0	0.459171	0.435998	0.553191	0.549645	0.664894	0.62766	0.433511	0.595745	0.56117	0.425532
b0047	kefC	potassium:proton antiporter	1860	0.194523	0	0.439139	0.387868	0.555914	0.515054	0.632258	0.591935	0.401613	0.396774	0.633871	0.556452
b3772	ilvA	threonine deaminase	1542	0.194473	0	0.518759	0.415305	0.588197	0.515564	0.675097	0.593385	0.402724	0.474708	0.68677	0.478599
b3228	sspB	ClpXP protease specificity-enhancing factor	495	0.194472	0.002	0.338576	0.297376	0.555556	0.507071	0.721212	0.6	0.406061	0.466667	0.539394	0.454545
b2711	norW	NADH:flavorubredoxin oxidoreductase	1131	0.194451	0	0.445488	0.428941	0.541114	0.528736	0.625995	0.61008	0.405836	0.480106	0.591512	0.496021
b3849	trkH	potassium transporter	1449	0.194447	0	0.396822	0.343756	0.531401	0.456177	0.538302	0.57764	0.428571	0.356108	0.627329	0.434783
b0964	yccT	conserved protein	660	0.194445	0	0.31899	0.307102	0.507576	0.486364	0.586364	0.554545	0.390909	0.413636	0.545455	0.490909
b0124	gcd	glucose dehydrogenase	2388	0.194438	0	0.451854	0.417237	0.554858	0.500838	0.600503	0.603015	0.459799	0.444724	0.604271	0.454774
b0424	yajL	Oxidative-stress-resistance chaperone	588	0.194436	0	0.41292	0.409007	0.566327	0.515306	0.642857	0.678571	0.438776	0.428571	0.617347	0.438776
b2057	wcaC	predicted glycosyl transferase	1215	0.194414	0	0.505307	0.471761	0.536626	0.525926	0.595062	0.585185	0.385185	0.51358	0.62963	0.479012
b0153	fhuB	fused iron-hydroxamate transporter subunits of ABC superfamily: membrane components	1980	0.194348	0	0.410137	0.296563	0.598485	0.487879	0.615152	0.554545	0.477273	0.322727	0.70303	0.586364
b3476	nikA	Nickel-binding, heme-binding periplasmic protein	1572	0.194317	0	0.436217	0.402027	0.534351	0.499364	0.591603	0.580153	0.402672	0.45229	0.608779	0.465649
b3058	folB	bifunctional dihydroneopterin aldolase/dihydroneopterin triphosphate 2'-epimerase	366	0.194295	0.06	0.335385	0.290083	0.513661	0.576503	0.614754	0.721311	0.352459	0.483607	0.57377	0.52459
b3522	yhjD	putative alternate lipid exporter, suppressor of msbA and KDO essentiality, inner membrane protein	1011	0.194228	0	0.409607	0.376934	0.52819	0.48368	0.525223	0.560831	0.412463	0.391691	0.646884	0.498516
b0638	cobC	predicted alpha-ribazole-5'-P phosphatase	609	0.19422	0.0002	0.370929	0.366546	0.512315	0.502463	0.630542	0.546798	0.384236	0.53202	0.522167	0.428571
b2241	glpA	sn-glycerol-3-phosphate dehydrogenase (anaerobic), large subunit, FAD/NAD(P)-binding	1626	0.194215	0	0.41468	0.384461	0.573801	0.50369	0.662362	0.619926	0.472325	0.487085	0.586716	0.404059
b0369	hemB	5-aminolevulinate dehydratase (porphobilinogen synthase)	972	0.194179	0	0.34818	0.330968	0.541152	0.519547	0.617284	0.638889	0.429012	0.469136	0.57716	0.450617
b4318	fimF	minor component of type 1 fimbriae	528	0.19414	0.0024	0.150854	0.137083	0.498106	0.479167	0.539773	0.619318	0.465909	0.380682	0.488636	0.4375
b4544	arnE	undecaprenyl phosphate-alpha-L-ara4N exporter; flippase ArnEF subunit	333	0.194134	0.2694	0.123061	0.0731805	0.540541	0.495495	0.576577	0.54955	0.405405	0.369369	0.63964	0.567568
b1110	ycfJ	predicted protein	537	0.194038	0.0006	0.267966	0.280478	0.540037	0.560521	0.636872	0.681564	0.441341	0.530726	0.541899	0.469274
b1513	lsrA	Autoinducer 2 import ATP-binding protein	1533	0.194019	0	0.328256	0.313249	0.533594	0.506197	0.610568	0.589041	0.412916	0.46184	0.577299	0.46771
b2800	fucA	L-fuculose-1-phosphate aldolase	645	0.194018	0	0.168341	0.172124	0.493023	0.524031	0.604651	0.618605	0.395349	0.465116	0.47907	0.488372
b4027	yjbF	predicted lipoprotein	636	0.193925	0	0.382444	0.339083	0.548742	0.52044	0.617925	0.59434	0.40566	0.509434	0.622642	0.457547
b0234	yafP	predicted acyltransferase with acyl-CoA N-acyltransferase domain	450	0.193916	0.0326	0.190944	0.145971	0.435556	0.502222	0.5	0.546667	0.386667	0.493333	0.42	0.466667
b3001	gpr	L-glyceraldehyde 3-phosphate reductase	1038	0.193877	0	0.295588	0.28898	0.521195	0.520231	0.583815	0.543353	0.401734	0.523121	0.578035	0.49422
b2049	cpsB	mannose-1-phosphate guanyltransferase	1434	0.193874	0	0.540012	0.513537	0.552999	0.534868	0.654812	0.633891	0.393305	0.502092	0.610879	0.468619
b0465	kefA	fused conserved protein	3360	0.193853	0	0.404898	0.39321	0.519345	0.51756	0.583036	0.571429	0.358036	0.45625	0.616964	0.525
b1286	rnb	ribonuclease II	1932	0.193827	0	0.40421	0.387912	0.533126	0.506211	0.656832	0.622671	0.399068	0.487578	0.543478	0.408385
b1602	pntB	pyridine nucleotide transhydrogenase, beta subunit	1386	0.193794	0	0.399559	0.376502	0.527417	0.505772	0.588745	0.670996	0.400433	0.374459	0.593074	0.471861
b0634	mrdB	cell wall shape-determining protein	1110	0.193792	0	0.266515	0.277463	0.521622	0.469369	0.591892	0.578378	0.375676	0.351351	0.597297	0.478378
b2567	rnc	RNase III	678	0.193743	0	0.287876	0.299422	0.507375	0.526549	0.628319	0.566372	0.384956	0.553097	0.50885	0.460177
b1871	cmoB	tRNA mo(5)U34 methyltransferase, SAM-dependent	969	0.193725	0	0.400722	0.383824	0.522188	0.511868	0.619195	0.5387	0.386997	0.49226	0.560372	0.504644
b1539	ydfG	L-allo-threonine dehydrogenase, NAD(P)-binding	744	0.193691	0	0.480424	0.485627	0.508065	0.530914	0.600806	0.669355	0.415323	0.495968	0.508065	0.427419
b0738	tolR	membrane spanning protein in TolA-TolQ-TolR complex	426	0.193665	0.0162	0.261322	0.255759	0.521127	0.535211	0.619718	0.65493	0.373239	0.408451	0.570423	0.542254
b0367	tauC	taurine transporter subunit	825	0.19366	0	0.526395	0.456195	0.573333	0.490909	0.632727	0.541818	0.450909	0.327273	0.636364	0.603636
b3565	xylA	D-xylose isomerase	1320	0.193651	0	0.382059	0.39418	0.509848	0.533333	0.609091	0.581818	0.368182	0.540909	0.552273	0.477273
b2568	lepB	leader peptidase (signal peptidase I)	972	0.193635	0	0.388798	0.366166	0.521605	0.528807	0.57716	0.604938	0.42284	0.469136	0.564815	0.512346
b3450	ugpC	glycerol-3-phosphate transporter subunit	1068	0.193617	0	0.464024	0.396915	0.577715	0.553371	0.688202	0.61236	0.398876	0.502809	0.646067	0.544944
b1531	marA	DNA-binding transcriptional dual activator of multiple antibiotic resistance	381	0.193572	0.196	0.31819	0.356627	0.459318	0.532808	0.464567	0.519685	0.362205	0.559055	0.551181	0.519685
b0534	sfmF	predicted fimbrial-like adhesin protein	513	0.193551	0.0028	0.195261	0.18159	0.502924	0.512671	0.549708	0.649123	0.48538	0.426901	0.473684	0.461988
b1778	msrB	methionine sulfoxide reductase B	411	0.193548	0.1024	0.238088	0.252795	0.486618	0.510949	0.540146	0.532847	0.416058	0.583942	0.50365	0.416058
b3221	yhcH	conserved protein	462	0.193535	0.0094	0.295224	0.264044	0.47619	0.551948	0.584416	0.623377	0.337662	0.480519	0.506494	0.551948
b4324	uxuR	DNA-binding transcriptional repressor	771	0.19351	0	0.329617	0.291583	0.536965	0.542153	0.618677	0.595331	0.36965	0.521401	0.622568	0.509728
b1128	ycfD	conserved protein	1119	0.193482	0	0.349371	0.318602	0.541555	0.510277	0.672922	0.533512	0.372654	0.522788	0.579088	0.474531
b3336	bfr	bacterioferritin, iron storage and detoxification protein	474	0.193475	0.001	0.365898	0.423583	0.432489	0.550633	0.620253	0.626582	0.234177	0.588608	0.443038	0.436709
b2783	mazE	antitoxin of the ChpA-ChpR toxin-antitoxin system	246	0.19342	0.7828	0.177641	0.155327	0.49187	0.581301	0.585366	0.695122	0.304878	0.5	0.585366	0.54878
b1627	rsxA	electron transport complex protein required for the reduction of SoxR	579	0.193392	0	0.420427	0.306141	0.518135	0.435233	0.544041	0.580311	0.373057	0.274611	0.637306	0.450777
b3653	gltS	glutamate transporter	1203	0.193376	0	0.463134	0.420854	0.537822	0.477972	0.558603	0.618454	0.408978	0.316708	0.645885	0.498753
b3094	exuR	DNA-binding transcriptional repressor	774	0.19336	0	0.357785	0.382644	0.50646	0.527132	0.612403	0.612403	0.329457	0.534884	0.577519	0.434109
b1443	ydcV	predicted spermidine/putrescine transporter subunit	792	0.193349	0	0.300515	0.273376	0.541667	0.467172	0.590909	0.560606	0.44697	0.32197	0.587121	0.518939
b4320	fimH	minor component of type 1 fimbriae	900	0.193342	0	0.237315	0.227441	0.503333	0.493333	0.516667	0.643333	0.483333	0.42	0.51	0.416667
b4118	melR	DNA-binding transcriptional dual regulator	906	0.193313	0	0.492624	0.489412	0.504415	0.506623	0.52649	0.559603	0.364238	0.513245	0.622517	0.44702
b3805	hemC	hydroxymethylbilane synthase	939	0.193293	0	0.37248	0.368473	0.5623	0.515442	0.702875	0.610224	0.4377	0.479233	0.546326	0.456869
b1855	lpxM	myristoyl-acyl carrier protein (ACP)-dependent acyltransferase	969	0.193291	0	0.31242	0.281454	0.517028	0.531476	0.603715	0.566563	0.414861	0.501548	0.532508	0.526316
b1351	racC	Rac prophage; predicted protein	273	0.193262	0.1648	0.33992	0.363683	0.391941	0.586081	0.527473	0.791209	0.296703	0.472527	0.351648	0.494505
b1127	pepT	peptidase T	1224	0.193229	0	0.399522	0.411766	0.5	0.550654	0.602941	0.661765	0.357843	0.502451	0.539216	0.487745
b2379	yfdZ	prediected aminotransferase, PLP-dependent	1236	0.193228	0	0.489168	0.444763	0.550971	0.516181	0.621359	0.61165	0.419903	0.475728	0.61165	0.461165
b4141	yjeH	predicted transporter	1254	0.193214	0	0.22328	0.216607	0.523923	0.467305	0.576555	0.557416	0.435407	0.370813	0.559809	0.473684
b1377	ompN	outer membrane pore protein N, non-specific	1131	0.19319	0	0.489644	0.501283	0.467728	0.518126	0.551724	0.660477	0.400531	0.557029	0.450928	0.33687
b2078	baeS	sensory histidine kinase in two-component regulatory system with BaeR	1401	0.193178	0	0.319973	0.30399	0.537473	0.505353	0.62955	0.567452	0.4197	0.48394	0.563169	0.464668
b0647	ybeT	conserved protein, Sel1 family	552	0.193167	0.0012	0.222417	0.172551	0.429348	0.530797	0.494565	0.570652	0.407609	0.532609	0.38587	0.48913
b0995	torR	DNA-binding response regulator in two-component regulatory system with TorS	690	0.193126	0	0.241654	0.203756	0.524638	0.511594	0.656522	0.56087	0.382609	0.486957	0.534783	0.486957
b0818	ybiR	predicted transporter	1116	0.193116	0	0.377132	0.332863	0.523297	0.472222	0.561828	0.513441	0.408602	0.33871	0.599462	0.564516
b2951	yggS	predicted enzyme, binds pyridoxal 5'-phosphate	702	0.193104	0	0.286061	0.30019	0.51567	0.519943	0.632479	0.619658	0.431624	0.470085	0.482906	0.470085
b2283	nuoG	NADH:ubiquinone oxidoreductase, chain G	2724	0.193086	0	0.553985	0.513646	0.564244	0.517988	0.639868	0.60793	0.435022	0.517621	0.617841	0.428414
b1623	add	adenosine deaminase	999	0.19307	0	0.350261	0.322512	0.540541	0.49049	0.681682	0.60961	0.417417	0.468468	0.522523	0.393393
b3744	asnA	asparagine synthetase A	990	0.192982	0	0.423846	0.383522	0.566667	0.529293	0.690909	0.563636	0.40303	0.515152	0.606061	0.509091
b2048	cpsG	phosphomannomutase	1368	0.192975	0	0.491444	0.452817	0.551901	0.520468	0.620614	0.649123	0.39693	0.504386	0.638158	0.407895
b0788	ybhN	conserved inner membrane protein	954	0.192974	0	0.297795	0.255924	0.524109	0.476939	0.528302	0.562893	0.371069	0.399371	0.672956	0.468553
b0029	ispH	4-hydroxy-3-methylbut-2-enyl diphosphate reductase, 4Fe-4S protein	948	0.192959	0	0.562578	0.522985	0.552743	0.542194	0.655063	0.658228	0.389241	0.490506	0.613924	0.477848
b2895	fldB	flavodoxin 2	519	0.192922	0.0008	0.383168	0.358139	0.514451	0.537572	0.601156	0.612717	0.323699	0.549133	0.618497	0.450867
b2611	ypjD	predicted inner membrane protein	789	0.192818	0	0.302044	0.270344	0.528517	0.456274	0.562738	0.562738	0.368821	0.368821	0.653992	0.437262
b1144	ymfJ	e14 prophage; predicted protein	306	0.192797	0.559	0.0313512	0.129607	0.473856	0.558824	0.519608	0.666667	0.352941	0.480392	0.54902	0.529412
b4335	yjiM	predicted 2-hydroxyglutaryl-CoA dehydratase	1149	0.192694	0	0.473785	0.453002	0.536989	0.519582	0.603133	0.616188	0.394256	0.496084	0.613577	0.446475
b1263	trpD	fused glutamine amidotransferase (component II) of anthranilate synthase/anthranilate phosphoribosyl transferase	1593	0.192638	0	0.454576	0.417985	0.564972	0.507847	0.65725	0.59322	0.429379	0.457627	0.608286	0.472693
b0826	moeB	molybdopterin synthase sulfurylase	747	0.192585	0	0.382159	0.345741	0.554217	0.524766	0.638554	0.614458	0.417671	0.465863	0.606426	0.493976
b2781	mazG	nucleoside triphosphate pyrophosphohydrolase	789	0.192568	0	0.354732	0.353859	0.509506	0.550063	0.665399	0.627376	0.346008	0.536122	0.51711	0.486692
b0772	ybhC	acyl-CoA thioesterase, lipoprotein	1281	0.192547	0	0.43339	0.428815	0.534738	0.508197	0.592506	0.639344	0.459016	0.491803	0.552693	0.393443
b1408	ynbA	inner membrane protein	603	0.192542	0.0004	0.239749	0.148339	0.467662	0.442786	0.497512	0.502488	0.38806	0.353234	0.517413	0.472637
b1097	yceG	predicted aminodeoxychorismate lyase	1020	0.192538	0	0.355856	0.369259	0.508824	0.538235	0.573529	0.620588	0.394118	0.476471	0.558824	0.517647
b1326	mpaA	murein peptide amidase A	726	0.192533	0	0.262188	0.239432	0.549587	0.480716	0.599174	0.53719	0.508264	0.471074	0.541322	0.433884
b0909	ycaL	predicted peptidase with chaperone function	762	0.19253	0	0.424473	0.448046	0.501312	0.526247	0.535433	0.688976	0.456693	0.496063	0.511811	0.393701
b3407	yhgF	predicted transcriptional accessory protein	2319	0.192528	0	0.501685	0.463137	0.569211	0.532988	0.67141	0.630013	0.408797	0.485123	0.627426	0.483829
b2730	hypE	carbamoyl dehydratase, hydrogenases 1,2,3 maturation protein	1008	0.192526	0	0.39308	0.368941	0.574405	0.519841	0.699405	0.651786	0.440476	0.443452	0.583333	0.464286
b1904	yecR	lipoprotein, function unknown	321	0.192482	0.7436	0.0971195	0.0615854	0.507788	0.442368	0.579439	0.504673	0.448598	0.439252	0.495327	0.383178
b3741	mnmG	5-methylaminomethyl-2-thiouridine modification at tRNA U34	1887	0.192475	0	0.412949	0.401334	0.54478	0.512454	0.643879	0.599364	0.424483	0.481717	0.565978	0.45628
b3523	yhjE	inner membrane protein, predicted transporter	1320	0.192452	0	0.405105	0.344463	0.557576	0.452273	0.581818	0.561364	0.445455	0.309091	0.645455	0.486364
b1391	paaD	phenylacetyl-CoA oxygenase, gamma subunit of a heteromultimeric diiron oxygenase	495	0.192447	0.0134	0.275612	0.256739	0.559596	0.488889	0.581818	0.557576	0.515152	0.454545	0.581818	0.454545
b3588	aldB	aldehyde dehydrogenase B	1536	0.192431	0	0.445366	0.412461	0.548177	0.534505	0.611328	0.617188	0.404297	0.490234	0.628906	0.496094
b0846	ybjK	predicted DNA-binding transcriptional regulator	534	0.19241	0.0008	0.266346	0.2514	0.516854	0.529963	0.561798	0.589888	0.410112	0.460674	0.578652	0.539326
b4095	phnM	carbon-phosphorus lyase complex subunit	1134	0.192394	0	0.579488	0.468059	0.613757	0.52381	0.685185	0.592593	0.396825	0.510582	0.759259	0.468254
b2554	glrR	Response regulator regulating glmY sRNA in two-component system with sensor protein GlrK	1332	0.192376	0	0.406656	0.374244	0.548048	0.525526	0.646396	0.601351	0.396396	0.470721	0.601351	0.504505
b1107	nagZ	beta N-acetyl-glucosaminidase	1023	0.192315	0	0.362771	0.357417	0.531769	0.533724	0.645161	0.604106	0.43695	0.498534	0.513196	0.498534
b0111	ampE	predicted inner membrane protein	852	0.192313	0	0.428024	0.284271	0.5223	0.4777	0.605634	0.503521	0.40493	0.394366	0.556338	0.535211
b0774	bioA	7,8-diaminopelargonic acid synthase, PLP-dependent	1287	0.192284	0	0.449727	0.40132	0.564103	0.505051	0.624709	0.592075	0.440559	0.447552	0.62704	0.475524
b3234	degQ	serine endoprotease, periplasmic	1365	0.192272	0	0.339822	0.342432	0.521612	0.528938	0.591209	0.681319	0.426374	0.463736	0.547253	0.441758
b1429	tehA	potassium-tellurite ethidium and proflavin transporter	990	0.192249	0	0.226759	0.209363	0.532323	0.477778	0.563636	0.545455	0.457576	0.378788	0.575758	0.509091
b2964	nupG	nucleoside transporter	1254	0.192241	0	0.453763	0.459246	0.498405	0.456938	0.471292	0.590909	0.385167	0.344498	0.638756	0.435407
b2392	mntH	manganese/divalent cation transporter	1236	0.1922	0	0.319917	0.237459	0.533172	0.493528	0.580097	0.604369	0.417476	0.349515	0.601942	0.526699
b0383	phoA	bacterial alkaline phosphatase	1413	0.192174	0	0.3416	0.37821	0.535032	0.537863	0.622081	0.673036	0.471338	0.471338	0.511677	0.469214
b1257	yciE	predicted rubrerythrin/ferritin-like metal-binding protein	504	0.192163	0.0018	0.294041	0.259666	0.40873	0.529762	0.52381	0.64881	0.363095	0.494048	0.339286	0.446429
b2456	eutN	Ethanolamine catabolic microcompartment shell protein	285	0.192131	0.5668	0.222022	0.150032	0.536842	0.547368	0.652632	0.684211	0.389474	0.484211	0.568421	0.473684
b3839	tatC	TatABCE protein translocation system subunit	774	0.192109	0	0.407578	0.394761	0.518088	0.465116	0.55814	0.542636	0.360465	0.325581	0.635659	0.527132
b1218	chaC	cation transport regulator	693	0.192098	0	0.31298	0.284037	0.548341	0.531025	0.627706	0.554113	0.467532	0.450216	0.549784	0.588745
b2945	endA	DNA-specific endonuclease I	705	0.192096	0	0.367849	0.340854	0.550355	0.544681	0.595745	0.578723	0.438298	0.612766	0.617021	0.442553
b3646	yicG	inner membrane protein, UPF0126 family	615	0.192083	0	0.403117	0.350793	0.536585	0.453659	0.62439	0.6	0.390244	0.331707	0.595122	0.429268
b2431	yfeX	deferrrochelatase, cytoplasmic	897	0.19206	0	0.556305	0.515244	0.561873	0.537347	0.64214	0.645485	0.404682	0.535117	0.638796	0.431438
b1751	ydjY	predicted protein	675	0.192019	0	0.314646	0.313441	0.485926	0.558519	0.555556	0.688889	0.413333	0.511111	0.488889	0.475556
b1010	rutC	conserved protein	384	0.191984	0.0536	0.42539	0.386707	0.541667	0.497396	0.578125	0.679688	0.421875	0.398438	0.625	0.414062
b1533	eamA	cysteine and O-acetyl-L-serine efflux system	897	0.191956	0	0.224717	0.228163	0.499443	0.478261	0.541806	0.571906	0.397993	0.311037	0.558528	0.551839
b2426	ucpA	predicted short-chain oxidoreductase	789	0.191857	0	0.39841	0.382517	0.553866	0.541191	0.619772	0.703422	0.456274	0.444867	0.585551	0.475285
b3006	exbB	membrane spanning protein in TonB-ExbB-ExbD complex	732	0.191827	0	0.347759	0.3388	0.532787	0.512295	0.618852	0.647541	0.409836	0.45082	0.569672	0.438525
b2496	hda	ATPase regulatory factor involved in DnaA inactivation	699	0.19182	0	0.318046	0.243563	0.539342	0.505007	0.613734	0.48927	0.390558	0.480687	0.613734	0.545064
b2763	cysI	sulfite reductase, beta subunit, NAD(P)-binding, heme-binding	1710	0.191806	0	0.517802	0.452285	0.561404	0.543275	0.608772	0.633333	0.401754	0.522807	0.673684	0.473684
b3670	ilvN	acetolactate synthase I, small subunit	288	0.191801	0.3768	0.216312	0.240046	0.489583	0.506944	0.59375	0.604167	0.270833	0.510417	0.604167	0.40625
b2086	yegS	phosphatidylglycerol kinase, metal-dependent	897	0.191797	0	0.288515	0.2949	0.498328	0.523969	0.585284	0.64214	0.431438	0.464883	0.478261	0.464883
b0312	betB	betaine aldehyde dehydrogenase, NAD-dependent	1470	0.191724	0	0.631971	0.571059	0.583673	0.521088	0.614286	0.659184	0.446939	0.463265	0.689796	0.440816
b3038	ygiC	Glutathionylspermidine synthase homolog	1158	0.191663	0	0.367339	0.379263	0.502591	0.525907	0.572539	0.559585	0.34715	0.523316	0.588083	0.494819
b2428	murQ	N-acetylmuramic acid 6-phosphate (MurNAc-6-P) etherase	894	0.191608	0	0.470744	0.4549	0.536913	0.542506	0.624161	0.711409	0.432886	0.463087	0.553691	0.45302
b0632	dacA	D-alanyl-D-alanine carboxypeptidase (penicillin-binding protein 5)	1209	0.191601	0	0.473778	0.482161	0.494624	0.506203	0.543424	0.640199	0.382134	0.48139	0.558313	0.397022
b3958	argC	N-acetyl-gamma-glutamylphosphate reductase, NAD(P)-binding	1002	0.191551	0	0.451585	0.428495	0.536926	0.500998	0.61976	0.58982	0.401198	0.452096	0.58982	0.461078
b1697	ydiQ	conserved protein	762	0.191534	0	0.374329	0.375276	0.514436	0.519685	0.645669	0.645669	0.354331	0.444882	0.543307	0.468504
b2074	mdtA	multidrug efflux system, subunit A	1245	0.191493	0	0.40401	0.39649	0.553414	0.543775	0.645783	0.677108	0.443373	0.479518	0.571084	0.474699
b0592	fepB	iron-enterobactin transporter subunit	954	0.191469	0	0.286851	0.2526	0.552411	0.516771	0.63522	0.591195	0.437107	0.449686	0.584906	0.509434
b3368	cysG	fused siroheme synthase 1,3-dimethyluroporphyriongen III dehydrogenase and siroheme ferrochelatase/uroporphyrinogen methyltransferase	1371	0.191453	0	0.4028	0.378124	0.547775	0.522976	0.656455	0.595186	0.413567	0.472648	0.573304	0.501094
b2098	yegT	predicted nucleoside transporter, pfam03825 family	1275	0.191408	0	0.426017	0.423815	0.502745	0.453333	0.487059	0.574118	0.402353	0.36	0.618824	0.425882
b4288	fecD	KpLE2 phage-like element; iron-dicitrate transporter subunit	954	0.19139	0	0.405376	0.367205	0.599581	0.451782	0.644654	0.534591	0.45283	0.311321	0.701258	0.509434
b4403	yjtD	predicted rRNA methyltransferase	684	0.19134	0	0.226563	0.219661	0.5	0.533626	0.605263	0.609649	0.403509	0.425439	0.491228	0.565789
b0571	cusR	DNA-binding response regulator in two-component regulatory system with CusS	681	0.191323	0	0.464385	0.42259	0.540382	0.524229	0.60793	0.638767	0.343612	0.462555	0.669604	0.471366
b4469	ygiQ	conserved protein	2217	0.191295	0	0.44099	0.412151	0.546685	0.507442	0.583221	0.571042	0.449256	0.503383	0.607578	0.447903
b2046	wzxC	predicted colanic acid exporter	1476	0.191292	0	0.461607	0.421341	0.541328	0.49458	0.556911	0.591463	0.359756	0.355691	0.707317	0.536585
b2463	maeB	fused malic enzyme predicted oxidoreductase/predicted phosphotransacetylase	2277	0.191292	0	0.464317	0.4398	0.541941	0.525253	0.631094	0.656126	0.389987	0.434783	0.604743	0.484848
b0142	folK	2-amino-4-hydroxy-6-hydroxymethyldihyropteridine pyrophosphokinase	477	0.191274	0.0124	0.280995	0.289266	0.503145	0.503145	0.603774	0.553459	0.383648	0.446541	0.522013	0.509434
b1974	yodB	cytochrome b561 homolog	528	0.191263	0.003	0.226544	0.207949	0.424242	0.464015	0.465909	0.534091	0.397727	0.397727	0.409091	0.460227
b3409	feoB	fused ferrous iron transporter, protein B: GTP-binding protein/membrane protein	2319	0.191256	0	0.4759	0.440041	0.548081	0.485554	0.583441	0.597671	0.402329	0.411384	0.658473	0.447607
b4555	yicS	predicted protein	291	0.191216	0.8362	0.114112	0.0442683	0.43299	0.553265	0.463918	0.587629	0.371134	0.453608	0.463918	0.618557
b3528	dctA	C4-dicarboxylic acid, orotate and citrate transporter	1284	0.191186	0	0.469568	0.449795	0.517913	0.484424	0.565421	0.656542	0.373832	0.357477	0.614486	0.439252
b1072	flgA	assembly protein for flagellar basal-body periplasmic P ring	657	0.191175	0	0.243402	0.237915	0.525114	0.531202	0.621005	0.621005	0.424658	0.465753	0.52968	0.506849
b4483	tatD	quality control of Tat-exported FeS proteins; Mg-dependent cytoplasmic DNase	780	0.191125	0	0.225339	0.192439	0.54359	0.507692	0.642308	0.561538	0.446154	0.469231	0.542308	0.492308
b3456	livM	leucine/isoleucine/valine transporter subunit	1275	0.191109	0	0.469237	0.404307	0.566275	0.472157	0.592941	0.564706	0.411765	0.357647	0.694118	0.494118
b2148	mglC	methyl-galactoside transporter subunit	1008	0.191103	0	0.493132	0.453363	0.502976	0.475198	0.491071	0.657738	0.389881	0.354167	0.627976	0.41369
b3542	dppC	dipeptide/heme transporter	900	0.191067	0	0.525505	0.408759	0.592222	0.464444	0.646667	0.576667	0.403333	0.343333	0.726667	0.473333
b4622	ytcA	hypothetical protein b4622	273	0.191032	0.753	0.0318488	0.0306146	0.479853	0.406593	0.43956	0.538462	0.43956	0.263736	0.56044	0.417582
b0006	yaaA	conserved protein, UPF0246 family	774	0.191011	0	0.350122	0.35621	0.498708	0.515504	0.542636	0.573643	0.348837	0.503876	0.604651	0.468992
b1256	ompW	outer membrane protein W	636	0.190985	0.0002	0.27452	0.265627	0.503145	0.511006	0.556604	0.636792	0.471698	0.462264	0.481132	0.433962
b3213	gltD	glutamate synthase, 4Fe-4S protein, small subunit	1416	0.190982	0	0.556546	0.503615	0.562853	0.541667	0.633475	0.65678	0.411017	0.529661	0.644068	0.438559
b0048	folA	dihydrofolate reductase	477	0.190953	0.0118	0.350724	0.337671	0.530398	0.534591	0.591195	0.622642	0.402516	0.509434	0.597484	0.471698
b0275	insA	IS1 repressor TnpA	273	0.190906	0.8056	0.19411	0.12442	0.538462	0.465201	0.505495	0.56044	0.549451	0.516484	0.56044	0.318681
b0265	insA	IS1 repressor TnpA	273	0.190906	0.8096	0.19411	0.12442	0.538462	0.465201	0.505495	0.56044	0.549451	0.516484	0.56044	0.318681
b1076	flgE	flagellar hook protein	1206	0.190897	0	0.417571	0.432305	0.516584	0.52073	0.507463	0.701493	0.440299	0.470149	0.60199	0.390547
b2232	ubiG	bifunctional 3-demethylubiquinone-9 3-methyltransferase/ 2-octaprenyl-6-hydroxy phenol methylase	720	0.190887	0	0.406907	0.386449	0.543056	0.554167	0.629167	0.641667	0.366667	0.5125	0.633333	0.508333
b3833	ubiE	bifunctional 2-octaprenyl-6-methoxy-1,4-benzoquinone methylase/ S-adenosylmethionine:2-DMK methyltransferase	753	0.190884	0	0.370744	0.35068	0.521912	0.508632	0.589641	0.613546	0.370518	0.478088	0.605578	0.434263
b3300	secY	preprotein translocase membrane subunit	1329	0.190854	0	0.329676	0.308827	0.498119	0.47705	0.544018	0.589165	0.404063	0.37246	0.546275	0.469526
b4222	ytfP	conserved protein, UPF0131 family	339	0.190851	0.3566	0.267429	0.274973	0.519174	0.545723	0.557522	0.59292	0.40708	0.610619	0.59292	0.433628
b4219	msrA	methionine sulfoxide reductase A	636	0.190821	0	0.342661	0.3186	0.545597	0.492138	0.627358	0.580189	0.457547	0.5	0.551887	0.396226
b3194	mlaE	ABC transporter maintaining OM lipid asymmetry, inner membrane permease protein	780	0.190798	0	0.342459	0.29731	0.552564	0.487179	0.569231	0.596154	0.438462	0.342308	0.65	0.523077
b0019	nhaA	sodium-proton antiporter	1164	0.190783	0	0.221685	0.174485	0.514605	0.47079	0.572165	0.592784	0.417526	0.340206	0.554124	0.479381
b0526	cysS	cysteinyl-tRNA synthetase	1383	0.19078	0	0.492954	0.463266	0.545915	0.535792	0.629067	0.624729	0.37744	0.520607	0.631236	0.462039
b1595	ynfL	predicted DNA-binding transcriptional regulator	891	0.190764	0	0.303741	0.252898	0.527497	0.489338	0.6633	0.548822	0.40404	0.424242	0.515152	0.494949
b0639	nadD	nicotinic acid mononucleotide adenylyltransferase, NAD(P)-dependent	639	0.190741	0	0.238554	0.264468	0.500782	0.497653	0.610329	0.492958	0.375587	0.483568	0.516432	0.516432
b0182	lpxB	tetraacyldisaccharide-1-P synthase	1146	0.190679	0	0.262339	0.247432	0.538394	0.520942	0.657068	0.594241	0.397906	0.455497	0.560209	0.513089
b2700	ygaD	conserved protein	495	0.190632	0.0044	0.32899	0.339168	0.567677	0.545455	0.630303	0.69697	0.521212	0.490909	0.551515	0.448485
b0949	uup	fused predicted transporter subunits of ABC superfamily: ATP-binding components	1905	0.190626	0	0.431593	0.42791	0.524409	0.550656	0.655118	0.595276	0.343307	0.548031	0.574803	0.508661
b3999	yjaG	conserved protein	588	0.1906	0.0002	0.216417	0.256805	0.488095	0.542517	0.596939	0.612245	0.346939	0.530612	0.520408	0.484694
b3139	agaC	N-acetylgalactosamine-specific enzyme IIC component of PTS	801	0.190453	0	0.23659	0.219607	0.514357	0.463171	0.558052	0.58427	0.419476	0.344569	0.565543	0.460674
b3136	agaS	tagatose-6-phosphate ketose/aldose isomerase	1152	0.190441	0	0.453149	0.41072	0.567708	0.481771	0.601562	0.59375	0.463542	0.421875	0.638021	0.429688
b3923	uspD	stress-induced protein	426	0.190416	0.0232	0.260785	0.324488	0.434272	0.539906	0.514085	0.605634	0.28169	0.507042	0.507042	0.507042
b4181	yjfI	conserved protein, DUF2170 family	399	0.190369	0.0484	0.255778	0.16948	0.388471	0.516291	0.43609	0.616541	0.315789	0.413534	0.413534	0.518797
b2499	purM	phosphoribosylaminoimidazole synthetase	1035	0.190359	0	0.436773	0.44659	0.530435	0.529469	0.631884	0.663768	0.405797	0.486957	0.553623	0.437681
b2685	emrA	multidrug efflux system	1170	0.190345	0	0.39931	0.412612	0.535043	0.52735	0.615385	0.653846	0.4	0.45641	0.589744	0.471795
b2376	ypdI	predicted lipoprotein involved in colanic acid biosynthesis	273	0.19033	0.8536	0.167195	0.143032	0.40293	0.505495	0.406593	0.582418	0.417582	0.362637	0.384615	0.571429
b1224	narG	nitrate reductase 1, alpha subunit	3741	0.190287	0	0.536573	0.503695	0.549586	0.523389	0.587811	0.596632	0.423416	0.536488	0.63753	0.437049
b0280	yagN	CP4-6 prophage; predicted protein	438	0.190283	0.0276	0.245371	0.150468	0.436073	0.479452	0.445205	0.616438	0.5	0.383562	0.363014	0.438356
b2209	eco	ecotin, a serine protease inhibitor	486	0.190246	0.0052	0.229688	0.242395	0.497942	0.555556	0.567901	0.648148	0.364198	0.487654	0.561728	0.530864
b2282	nuoH	NADH:ubiquinone oxidoreductase, membrane subunit H	975	0.190238	0	0.602988	0.566049	0.54359	0.466667	0.538462	0.550769	0.384615	0.350769	0.707692	0.498462
b0479	fsr	predicted fosmidomycin efflux system	1218	0.190199	0	0.23288	0.205439	0.524631	0.458128	0.554187	0.551724	0.433498	0.344828	0.586207	0.477833
b0463	acrA	multidrug efflux system	1191	0.190179	0	0.363715	0.367585	0.539882	0.538203	0.642317	0.664987	0.43073	0.473552	0.546599	0.476071
b3838	tatB	TatABCE protein translocation system subunit	513	0.190176	0.0012	0.263678	0.215046	0.557505	0.551657	0.649123	0.637427	0.432749	0.421053	0.590643	0.596491
b2908	pepP	proline aminopeptidase P II	1323	0.190155	0	0.438066	0.416678	0.535903	0.526077	0.646259	0.61678	0.38322	0.528345	0.578231	0.433107
b3863	polA	fused DNA polymerase I 5'->3' polymerase/3'->5' exonuclease/5'->3' exonuclease	2784	0.19015	0	0.397788	0.408971	0.520115	0.539152	0.631466	0.62069	0.376078	0.471983	0.552802	0.524784
b4254	argI	ornithine carbamoyltransferase 1	1002	0.190102	0	0.352115	0.362971	0.522954	0.53992	0.601796	0.646707	0.386228	0.497006	0.580838	0.476048
b2025	hisF	imidazole glycerol phosphate synthase, catalytic subunit with HisH	774	0.190099	0	0.4115	0.420551	0.520672	0.529716	0.631783	0.666667	0.379845	0.503876	0.550388	0.418605
b3793	wzyE	predicted Wzy protein involved in ECA polysaccharide chain elongation	1350	0.190061	0	0.488178	0.4743	0.525185	0.435556	0.506667	0.515556	0.375556	0.366667	0.693333	0.424444
b3811	xerC	site-specific tyrosine recombinase	894	0.189952	0	0.401873	0.365273	0.541387	0.514541	0.654362	0.550336	0.385906	0.530201	0.583893	0.463087
b2704	srlB	glucitol/sorbitol-specific enzyme IIA component of PTS	369	0.189921	0.1042	0.218254	0.199671	0.555556	0.474255	0.650407	0.609756	0.414634	0.463415	0.601626	0.349593
b4180	rlmB	23S rRNA (Gm2251)-methyltransferase	729	0.189919	0	0.448283	0.396471	0.565158	0.51989	0.666667	0.613169	0.411523	0.481481	0.617284	0.465021
b2874	yqeA	predicted amino acid kinase	930	0.189912	0	0.379946	0.407724	0.492473	0.541935	0.629032	0.696774	0.406452	0.464516	0.441935	0.464516
b1764	selD	selenophosphate synthase	1041	0.1899	0	0.356122	0.330493	0.551393	0.536023	0.610951	0.680115	0.45245	0.461095	0.590778	0.466859
b2989	yghU	predicted S-transferase	864	0.189898	0	0.401388	0.362588	0.53588	0.52662	0.611111	0.590278	0.402778	0.513889	0.59375	0.475694
b1737	chbC	N,N'-diacetylchitobiose-specific enzyme IIC component of PTS	1356	0.189888	0	0.372141	0.364785	0.493363	0.469764	0.522124	0.632743	0.411504	0.331858	0.54646	0.44469
b0918	kdsB	3-deoxy-manno-octulosonate cytidylyltransferase	744	0.189884	0	0.31819	0.302888	0.52957	0.502688	0.693548	0.645161	0.41129	0.475806	0.483871	0.387097
b0018	mokC	regulatory protein for HokC, overlaps CDS of hokC	207	0.189822	0.6834	0.125466	0.109888	0.521739	0.550725	0.550725	0.73913	0.376812	0.405797	0.637681	0.507246
b1039	csgE	curli production assembly/transport componen	387	0.189794	0.1614	0.170183	0.0742171	0.434109	0.521964	0.511628	0.612403	0.379845	0.48062	0.410853	0.472868
b3651	trmH	tRNA mG18-2'-O-methyltransferase, SAM-dependen	687	0.189791	0	0.320146	0.290163	0.556041	0.513828	0.637555	0.620087	0.427948	0.480349	0.60262	0.441048
b0712	ybgK	predicted enzyme subunit	930	0.189777	0	0.344971	0.307717	0.555914	0.519355	0.63871	0.541935	0.445161	0.529032	0.583871	0.487097
b0674	asnB	asparagine synthetase B	1662	0.189692	0	0.451727	0.440959	0.522262	0.516847	0.610108	0.575812	0.380866	0.51444	0.575812	0.460289
b3685	yidE	predicted transporter	1659	0.189672	0	0.367666	0.34638	0.529837	0.483424	0.596745	0.61302	0.385172	0.385172	0.607595	0.45208
b2771	ygcS	predicted transporter	1335	0.189671	0	0.26198	0.253339	0.533333	0.447191	0.579775	0.530337	0.45618	0.34382	0.564045	0.467416
b2250	yfaZ	outer membrane protein, possible porin	540	0.189642	0.001	0.274315	0.232656	0.533333	0.542593	0.572222	0.694444	0.472222	0.538889	0.555556	0.394444
b4031	xylE	D-xylose transporter	1473	0.18964	0	0.373571	0.363505	0.496945	0.463001	0.529532	0.586558	0.419552	0.384929	0.541752	0.417515
b0653	gltK	glutamate and aspartate transporter subunit	672	0.189636	0	0.274995	0.20951	0.504464	0.456845	0.5	0.549107	0.397321	0.316964	0.616071	0.504464
b0713	ybgL	conserved protein, UPF0271 family	732	0.189616	0	0.342049	0.278227	0.579235	0.546448	0.680328	0.651639	0.467213	0.47541	0.590164	0.512295
b1092	fabD	malonyl-CoA-	927	0.189595	0	0.395317	0.41191	0.553398	0.533981	0.673139	0.656958	0.459547	0.407767	0.527508	0.537217
b4145	yjeJ	predicted protein	867	0.189588	0	0.360322	0.394195	0.453287	0.535179	0.581315	0.608997	0.32526	0.508651	0.453287	0.487889
b1733	chbG	conserved protein, UPF0249 family	747	0.189552	0	0.356741	0.238395	0.516734	0.516734	0.598394	0.574297	0.405622	0.481928	0.546185	0.493976
b2724	hycB	hydrogenase 3, Fe-S subunit	609	0.189472	0.0002	0.380502	0.3165	0.574713	0.487685	0.610837	0.571429	0.497537	0.477833	0.615764	0.413793
b3939	metB	cystathionine gamma-synthase, PLP-dependent	1158	0.189452	0	0.391417	0.367266	0.55095	0.529361	0.639896	0.601036	0.435233	0.468912	0.57772	0.518135
b4030	psiE	phosphate starvation inducible protein	408	0.189446	0.0222	0.249459	0.218046	0.495098	0.438725	0.544118	0.492647	0.294118	0.345588	0.647059	0.477941
b0482	ybaP	conserved protein	792	0.189382	0	0.254176	0.216405	0.542929	0.507576	0.625	0.522727	0.375	0.477273	0.628788	0.522727
b1083	flgL	flagellar hook-filament junction protein	951	0.189316	0	0.222834	0.252388	0.508938	0.546793	0.55205	0.659306	0.419558	0.488959	0.555205	0.492114
b0661	miaB	tRNA-i(6)A37 methylthiotransferase	1422	0.18929	0	0.49808	0.462022	0.542897	0.521097	0.607595	0.622363	0.388186	0.508439	0.632911	0.432489
b1453	ansP	L-asparagine transporter	1497	0.189257	0	0.40089	0.373905	0.521042	0.482298	0.55511	0.609218	0.418838	0.38477	0.589178	0.452906
b1183	umuD	DNA polymerase V, subunit D	417	0.189245	0.03	0.204227	0.173534	0.482014	0.477218	0.57554	0.654676	0.366906	0.417266	0.503597	0.359712
b4245	pyrB	aspartate carbamoyltransferase, catalytic subunit	933	0.189239	0	0.433727	0.39888	0.539121	0.50268	0.614148	0.598071	0.376206	0.446945	0.62701	0.463023
b3880	yihS	aldose-ketose isomerase; D-mannose isomerase	1239	0.189211	0	0.43392	0.429973	0.534302	0.527038	0.59322	0.612591	0.409201	0.544794	0.600484	0.423729
b2372	yfdV	predicted transporter	942	0.189201	0	0.193368	0.194412	0.449045	0.464968	0.519108	0.605096	0.426752	0.312102	0.401274	0.477707
b2055	wcaE	predicted glycosyl transferase	744	0.189196	0	0.349612	0.384966	0.455645	0.514785	0.504032	0.616935	0.354839	0.504032	0.508065	0.423387
b0823	ybiW	predicted pyruvate formate lyase	2430	0.189171	0	0.478337	0.437337	0.550617	0.517695	0.62963	0.595062	0.392593	0.503704	0.62963	0.454321
b1780	yeaD	conserved protein	882	0.189148	0	0.4102	0.416415	0.5	0.510204	0.612245	0.602041	0.394558	0.486395	0.493197	0.442177
b3994	thiC	thiamin (pyrimidine moiety) biosynthesis protein	1893	0.189144	0	0.445729	0.40511	0.557845	0.517697	0.616482	0.602219	0.427892	0.500792	0.62916	0.450079
b4011	yjaA	conserved stress-induced protein	381	0.189113	0.117	0.293276	0.2567	0.456693	0.503937	0.614173	0.574803	0.330709	0.456693	0.425197	0.480315
b2423	cysW	sulfate/thiosulfate transporter subunit	873	0.189095	0	0.599071	0.514549	0.56701	0.486827	0.591065	0.539519	0.367698	0.371134	0.742268	0.549828
b4293	fecI	KpLE2 phage-like element; RNA polymerase, sigma 19 factor	519	0.189082	0.0026	0.26731	0.238356	0.547206	0.49711	0.589595	0.549133	0.410405	0.450867	0.641618	0.491329
b1254	yciB	predicted inner membrane protein	537	0.189081	0.0002	0.398183	0.4226	0.467412	0.450652	0.486034	0.553073	0.307263	0.351955	0.608939	0.446927
b4178	nsrR	nitric oxide-sensitive repressor for NO regulon	423	0.189069	0.1008	0.281356	0.270763	0.484634	0.515366	0.546099	0.602837	0.397163	0.475177	0.510638	0.468085
b0889	lrp	DNA-binding transcriptional dual regulator, leucine-binding	492	0.189038	0.0056	0.212851	0.219615	0.481707	0.514228	0.621951	0.560976	0.341463	0.512195	0.481707	0.469512
[truncated: 2,147 more rows]
