# Supplementary material for: Codon Deviation Coefficient: a novel measure for estimating codon usage bias and its statistical significance
Source: BMC Bioinformatics. 2012 Mar 22;13:43. doi: 10.1186/1471-2105-13-43 (PMC3368730; doi:10.1186/1471-2105-13-43)
Supplement: Additional file 3 — Estimates of codon usage bias for ribosomal proteins in E. coli. Codon usage biases of ribosomal proteins in E. coli estimated by CDC, Nc' and Nc. [file 1471-2105-13-43-S3.XLS]

## Sheet: Additional file 3
Additional file 3 Estimates of codon usage bias for ribosomal proteins in E. coli
ID	Locus	Product Name	Length (bp)	CDC	P-value*	Scaled Nc	Scaled Nc'	GC	AG	GC1	AG1	GC2	AG2	GC3	AG3
b1717	rpmI	50S ribosomal subunit protein L35	195	0.481457	0	0.521541	0.589044	0.507692	0.538462	0.553846	0.630769	0.430769	0.523077	0.538462	0.461538
b0023	rpsT	30S ribosomal subunit protein S20	261	0.437266	0	0.622354	0.683205	0.471264	0.551724	0.54023	0.701149	0.402299	0.505747	0.471264	0.448276
b3065	rpsU	30S ribosomal subunit protein S21	213	0.434428	0	0.376156	0.418595	0.525822	0.535211	0.661972	0.577465	0.464789	0.549296	0.450704	0.478873
b3703	rpmH	50S ribosomal subunit protein L34	138	0.425221	0.004	0.309205	0.277124	0.528986	0.449275	0.630435	0.5	0.565217	0.521739	0.391304	0.326087
b3299	rpmJ	50S ribosomal subunit protein L36	114	0.422495	0.0564	0	0	0.482456	0.54386	0.526316	0.631579	0.394737	0.631579	0.526316	0.368421
b1716	rplT	50S ribosomal subunit protein L20	354	0.39972	0	0.588559	0.59369	0.485876	0.511299	0.610169	0.618644	0.423729	0.516949	0.423729	0.398305
b3636	rpmG	50S ribosomal subunit protein L33	165	0.392579	0.0034	0.0675415	0	0.412121	0.563636	0.472727	0.690909	0.327273	0.527273	0.436364	0.472727
b3165	rpsO	30S ribosomal subunit protein S15	267	0.390494	0	0.794132	0.773905	0.524345	0.498127	0.674157	0.539326	0.393258	0.539326	0.505618	0.41573
b3230	rpsI	30S ribosomal subunit protein S9	390	0.382934	0	0.686041	0.702498	0.528205	0.5	0.653846	0.584615	0.438462	0.553846	0.492308	0.361538
b4202	rpsR	30S ribosomal subunit protein S18	225	0.366205	0	0.475037	0.446876	0.533333	0.475556	0.56	0.533333	0.453333	0.56	0.586667	0.333333
b3301	rplO	50S ribosomal subunit protein L15	432	0.362399	0	0.62329	0.69028	0.539352	0.523148	0.652778	0.680556	0.520833	0.5	0.444444	0.388889
b3302	rpmD	50S ribosomal subunit protein L30	177	0.358458	0.0116	0.30749	0.345061	0.508475	0.514124	0.59322	0.694915	0.440678	0.440678	0.491525	0.40678
b3313	rplP	50S ribosomal subunit protein L16	408	0.356737	0	0.608022	0.628334	0.522059	0.553922	0.610294	0.654412	0.448529	0.492647	0.507353	0.514706
b3318	rplW	50S ribosomal subunit protein L23	300	0.356382	0	0.566483	0.632002	0.486667	0.573333	0.64	0.72	0.34	0.51	0.48	0.49
b3342	rpsL	30S ribosomal subunit protein S12	372	0.346848	0	0.514132	0.550976	0.537634	0.505376	0.637097	0.58871	0.483871	0.540323	0.491935	0.387097
b3307	rpsN	30S ribosomal subunit protein S14	303	0.342538	0	0.437622	0.472937	0.531353	0.524752	0.60396	0.574257	0.475248	0.544554	0.514851	0.455446
b3185	rpmA	50S ribosomal subunit protein L27	255	0.339181	0.0008	0.660515	0.719193	0.505882	0.545098	0.611765	0.705882	0.470588	0.588235	0.435294	0.341176
b3637	rpmB	50S ribosomal subunit protein L28	234	0.337846	0.001	0.343205	0.338146	0.538462	0.495726	0.602564	0.576923	0.448718	0.525641	0.564103	0.384615
b3311	rpsQ	30S ribosomal subunit protein S17	252	0.335158	0	0.452368	0.495978	0.480159	0.535714	0.559524	0.678571	0.333333	0.511905	0.547619	0.416667
b3294	rplQ	50S ribosomal subunit protein L17	381	0.33246	0	0.534061	0.544576	0.540682	0.511811	0.637795	0.622047	0.472441	0.519685	0.511811	0.393701
b3986	rplL	50S ribosomal subunit protein L7/L12	363	0.328777	0	0.800227	0.851544	0.465565	0.575758	0.710744	0.842975	0.396694	0.38843	0.289256	0.495868
b1089	rpmF	50S ribosomal subunit protein L32	171	0.32865	0.1096	0.299334	0.330061	0.549708	0.491228	0.596491	0.596491	0.473684	0.54386	0.578947	0.333333
b3312	rpmC	50S ribosomal subunit protein L29	189	0.326614	0.0094	0.394807	0.344563	0.550265	0.582011	0.68254	0.571429	0.301587	0.555556	0.666667	0.619048
b2185	rplY	50S ribosomal subunit protein L25	282	0.324356	0	0.480522	0.574498	0.510638	0.549645	0.62766	0.680851	0.319149	0.531915	0.585106	0.43617
b2606	rplS	50S ribosomal subunit protein L19	345	0.322341	0	0.521405	0.509346	0.486957	0.510145	0.626087	0.626087	0.382609	0.530435	0.452174	0.373913
b3321	rpsJ	30S ribosomal subunit protein S10	309	0.316332	0	0.390488	0.403349	0.559871	0.501618	0.679612	0.621359	0.38835	0.466019	0.61165	0.417476
b3314	rpsC	30S ribosomal subunit protein S3	699	0.311636	0	0.691866	0.70902	0.51216	0.53505	0.630901	0.678112	0.420601	0.515021	0.484979	0.412017
b4203	rplI	50S ribosomal subunit protein L9	447	0.306907	0	0.700266	0.727454	0.501119	0.53915	0.684564	0.751678	0.389262	0.449664	0.42953	0.416107
b3984	rplA	50S ribosomal subunit protein L1	702	0.305745	0	0.729232	0.736576	0.518519	0.548433	0.653846	0.752137	0.393162	0.461538	0.508547	0.431624
b3983	rplK	50S ribosomal subunit protein L11	426	0.303936	0	0.694693	0.694656	0.525822	0.530516	0.591549	0.711268	0.443662	0.408451	0.542254	0.471831
b3231	rplM	50S ribosomal subunit protein L13	426	0.301637	0	0.593461	0.605634	0.50939	0.530516	0.626761	0.669014	0.394366	0.521127	0.507042	0.401408
b0169	rpsB	30S ribosomal subunit protein S2	723	0.298104	0	0.741493	0.738539	0.515906	0.517289	0.605809	0.672199	0.373444	0.485477	0.568465	0.394191
b3186	rplU	50S ribosomal subunit protein L21	309	0.297717	0.0002	0.520088	0.587405	0.488673	0.553398	0.650485	0.708738	0.359223	0.572816	0.456311	0.378641
b2609	rpsP	30S ribosomal subunit protein S16	246	0.294867	0.0072	0.496217	0.5012	0.520325	0.504065	0.646341	0.670732	0.439024	0.512195	0.47561	0.329268
b0911	rpsA	30S ribosomal subunit protein S1	1671	0.294284	0	0.762561	0.772637	0.512867	0.541592	0.664273	0.712747	0.35009	0.517056	0.524237	0.394973
b3319	rplD	50S ribosomal subunit protein L4	603	0.293107	0	0.596666	0.60881	0.53068	0.527363	0.646766	0.661692	0.402985	0.472637	0.542289	0.447761
b3317	rplB	50S ribosomal subunit protein L2	819	0.290607	0	0.651463	0.652615	0.528694	0.518926	0.648352	0.644689	0.472527	0.556777	0.465201	0.355311
b3304	rplR	50S ribosomal subunit protein L18	351	0.290501	0.0002	0.471432	0.502744	0.541311	0.507123	0.717949	0.632479	0.470085	0.478632	0.435897	0.410256
b3985	rplJ	50S ribosomal subunit protein L10	495	0.290268	0	0.545095	0.580634	0.527273	0.521212	0.684848	0.690909	0.454545	0.4	0.442424	0.472727
b4200	rpsF	30S ribosomal subunit protein S6	393	0.286523	0	0.547146	0.602576	0.529262	0.529262	0.664122	0.671756	0.366412	0.534351	0.557252	0.381679
b3316	rpsS	30S ribosomal subunit protein S19	276	0.285778	0.0104	0.304963	0.345593	0.492754	0.521739	0.565217	0.619565	0.402174	0.5	0.51087	0.445652
b3315	rplV	50S ribosomal subunit protein L22	330	0.284739	0	0.409456	0.434849	0.5	0.515152	0.6	0.7	0.381818	0.472727	0.518182	0.372727
b3296	rpsD	30S ribosomal subunit protein S4	618	0.284332	0	0.474398	0.502407	0.509709	0.537217	0.631068	0.606796	0.38835	0.563107	0.509709	0.441748
b3298	rpsM	30S ribosomal subunit protein S13	354	0.280228	0	0.378076	0.401449	0.522599	0.514124	0.618644	0.661017	0.457627	0.525424	0.491525	0.355932
b3320	rplC	50S ribosomal subunit protein L3	627	0.278136	0	0.660876	0.681334	0.516746	0.535885	0.631579	0.732057	0.430622	0.497608	0.488038	0.37799
b3303	rpsE	30S ribosomal subunit protein S5	501	0.268686	0	0.608159	0.638359	0.50499	0.526946	0.634731	0.724551	0.42515	0.467066	0.45509	0.389222
b3341	rpsG	30S ribosomal subunit protein S7	537	0.268305	0	0.481422	0.486388	0.502793	0.506518	0.636872	0.597765	0.446927	0.486034	0.424581	0.435754
b3936	rpmE	50S ribosomal subunit protein L31	210	0.266914	0.1136	0.260761	0.22692	0.5	0.504762	0.485714	0.642857	0.414286	0.6	0.6	0.271429
b3297	rpsK	30S ribosomal subunit protein S11	387	0.266227	0	0.613078	0.614759	0.51938	0.496124	0.596899	0.658915	0.542636	0.472868	0.418605	0.356589
b3306	rpsH	30S ribosomal subunit protein S8	390	0.265022	0	0.568541	0.599041	0.505128	0.530769	0.615385	0.7	0.4	0.469231	0.5	0.423077
b3308	rplE	50S ribosomal subunit protein L5	537	0.264001	0	0.51681	0.51662	0.500931	0.504655	0.575419	0.648045	0.379888	0.486034	0.547486	0.379888
b3309	rplX	50S ribosomal subunit protein L24	312	0.25882	0.0024	0.490698	0.572639	0.464744	0.560897	0.557692	0.759615	0.346154	0.519231	0.490385	0.403846
b3305	rplF	50S ribosomal subunit protein L6	531	0.249631	0	0.624602	0.620373	0.52354	0.517891	0.666667	0.694915	0.423729	0.485876	0.480226	0.372881
b3310	rplN	50S ribosomal subunit protein L14	369	0.243523	0.0006	0.353215	0.373617	0.514905	0.525745	0.593496	0.682927	0.398374	0.495935	0.552846	0.398374
Note: The calculation of P-value is based on 10,000 bootstrap replicates.
